# Supplementary material for: Third-generation cephalosporin resistant Escherichia coli in dogs and cats in Germany in 2019–2021
Source: PLoS One. 2024 Aug 26;19(8):e0309554. doi: 10.1371/journal.pone.0309554 (PMC11346920; doi:10.1371/journal.pone.0309554)
Supplement: S1 File — (CSV) [file pone.0309554.s001.csv]

ID	Animal	Year	sample_type	fullname	FOV	GEN	ENR	DOX	CHL	SXT	NIT
1	Dog	2019	respiratory tract	Escherichia coli	S	S	S	S	S	S	S
2	Dog	2019	reproductive tract	Escherichia coli	S	S	S	S	S	S	S
3	Cat	2019	UTI	Escherichia coli	S	S	S	S	S	S	S
4	Dog	2019	reproductive tract	Escherichia coli	S	S	S	R	R	R	S
5	Dog	2019	reproductive tract	Escherichia coli	S	S	S	S	S	R	S
6	Dog	2019	other	Escherichia coli	R	R	S	S	R	S	S
7	Dog	2019	UTI	Escherichia coli	S	S	S	S	S	S	S
8	Dog	2019	reproductive tract	Escherichia coli	S	S	S	S	S	S	S
9	Cat	2019	wound	Escherichia coli	S	S	S	S	S	S	I
10	Dog	2019	respiratory tract	Escherichia coli	I	S	S	S	R	S	R
11	Dog	2019	respiratory tract	Escherichia coli	R	S	S	S	S	S	I
12	Dog	2019	skin/soft tissue	Escherichia coli	S	S	S	S	S	S	I
13	Dog	2019	other	Escherichia coli	S	S	S	R	R	R	I
14	Dog	2019	UTI	Escherichia coli	S	S	S	S	S	S	S
15	Dog	2019	UTI	Escherichia coli	S	S	S	S	S	S	I
16	Dog	2019	respiratory tract	Escherichia coli	S	I	R	R	R	R	R
17	Dog	2019	reproductive tract	Escherichia coli	S	S	S	S	S	S	S
18	Dog	2019	UTI	Escherichia coli	S	S	S	S	S	S	S
19	Dog	2019	respiratory tract	Escherichia coli	R	S	S	R	I	S	S
20	Dog	2019	respiratory tract	Escherichia coli	S	S	I	I	R	R	S
21	Cat	2019	UTI	Escherichia coli	S	S	S	S	S	S	S
22	Dog	2019	skin/soft tissue	Escherichia coli	S	S	S	S	S	S	S
23	Dog	2019	skin/soft tissue	Escherichia coli	S	S	S	S	S	S	S
24	Dog	2019	skin/soft tissue	Escherichia coli	S	S	S	S	S	S	S
25	Dog	2019	skin/soft tissue	Escherichia coli	I	S	S	S	I	S	R
26	Dog	2019	skin/soft tissue	Escherichia coli	I	S	S	S	S	S	R
27	Dog	2019	other	Escherichia coli	S	S	S	S	S	S	I
28	Dog	2019	skin/soft tissue	Escherichia coli	S	S	S	S	S	S	S
29	Cat	2019	respiratory tract	Escherichia coli	I	I	S	S	R	S	R
30	Dog	2019	reproductive tract	Escherichia coli	S	S	S	R	S	R	I
31	Dog	2019	other	Escherichia coli	I	S	S	S	I	S	R
32	Cat	2019	reproductive tract	Escherichia coli	S	S	S	S	S	S	S
33	Dog	2019	skin/soft tissue	Escherichia coli	R	S	S	S	S	S	S
34	Cat	2019	reproductive tract	Escherichia coli	I	S	S	S	I	S	R
35	Dog	2019	other	Escherichia coli	I	S	S	S	I	S	R
36	Cat	2019	reproductive tract	Escherichia coli	I	S	S	S	I	S	R
37	Dog	2019	other	Escherichia coli	S	S	S	S	S	R	S
38	Dog	2019	skin/soft tissue	Escherichia coli	S	S	S	S	S	R	S
39	Cat	2019	wound	Escherichia coli	S	S	S	S	S	S	I
40	Dog	2019	wound	Escherichia coli	S	S	S	S	S	R	S
41	Cat	2019	wound	Escherichia coli	R	S	S	S	S	S	I
42	Dog	2019	other	Escherichia coli	S	S	S	S	S	S	S
43	Cat	2019	other	Escherichia coli	S	S	S	S	S	S	S
44	Dog	2019	other	Escherichia coli	S	S	S	S	S	S	S
45	Dog	2019	wound	Escherichia coli	S	S	R	R	S	R	I
46	Cat	2019	other	Escherichia coli	S	S	S	S	S	S	S
47	Dog	2019	reproductive tract	Escherichia coli	S	S	S	R	S	R	S
48	Dog	2019	UTI	Escherichia coli	R	S	S	S	S	S	S
49	Dog	2019	other	Escherichia coli	S	S	S	S	S	S	S
50	Dog	2019	other	Escherichia coli	I	S	S	S	I	S	R
51	Dog	2019	respiratory tract	Escherichia coli	I	S	S	R	I	S	R
52	Dog	2019	UTI	Escherichia coli	S	S	S	S	S	S	S
53	Cat	2019	respiratory tract	Escherichia coli	S	S	S	S	S	S	S
54	Cat	2019	skin/soft tissue	Escherichia coli	S	S	S	S	S	S	S
55	Dog	2019	respiratory tract	Escherichia coli	S	S	S	I	I	S	I
56	Cat	2019	wound	Escherichia coli	R	S	S	S	R	S	R
57	Cat	2019	reproductive tract	Escherichia coli	S	S	S	S	S	S	S
58	Cat	2019	wound	Escherichia coli	S	S	S	S	S	R	S
59	Dog	2019	other	Escherichia coli	R	S	S	I	R	R	R
60	Dog	2019	other	Escherichia coli	S	S	S	S	S	S	S
61	Dog	2019	other	Escherichia coli	I	S	S	S	S	R	S
62	Dog	2019	respiratory tract	Escherichia coli	S	S	S	S	I	R	S
63	Dog	2019	skin/soft tissue	Escherichia coli	S	S	S	I	S	S	S
64	Dog	2019	respiratory tract	Escherichia coli	S	S	S	R	S	R	S
65	Dog	2019	other	Escherichia coli	S	S	S	S	S	S	S
66	Dog	2019	reproductive tract	Escherichia coli	S	S	S	S	S	S	S
67	Dog	2019	respiratory tract	Escherichia coli	S	S	S	S	S	R	S
68	Dog	2019	UTI	Escherichia coli	S	S	S	S	S	S	S
69	Dog	2019	wound	Escherichia coli	S	S	S	S	S	S	S
70	Cat	2019	respiratory tract	Escherichia coli	S	S	S	S	S	S	S
71	Cat	2019	other	Escherichia coli	S	S	S	S	S	S	I
72	Dog	2019	UTI	Escherichia coli	S	S	S	S	S	R	S
73	Dog	2019	reproductive tract	Escherichia coli	S	S	S	R	S	S	S
74	Dog	2019	reproductive tract	Escherichia coli	S	S	S	S	S	S	S
75	Cat	2019	other	Escherichia coli	S	S	S	S	S	S	S
76	Dog	2019	skin/soft tissue	Escherichia coli	S	S	S	R	S	R	R
77	Dog	2019	other	Escherichia coli	S	S	S	S	S	S	S
78	Cat	2019	other	Escherichia coli	S	S	S	S	S	S	S
79	Dog	2019	respiratory tract	Escherichia coli	S	S	S	S	S	S	S
80	Dog	2019	other	Escherichia coli	-	-	-	-	-	-	-
81	Cat	2019	other	Escherichia coli	S	S	S	S	S	S	S
82	Cat	2019	respiratory tract	Escherichia coli	-	-	-	-	-	-	-
83	Dog	2019	skin/soft tissue	Escherichia coli	R	S	S	S	S	S	S
84	Dog	2019	respiratory tract	Escherichia coli	S	S	S	S	S	S	S
85	Dog	2019	reproductive tract	Escherichia coli	S	S	S	S	S	S	S
86	Dog	2019	skin/soft tissue	Escherichia coli	R	S	R	S	S	S	R
87	Dog	2019	wound	Escherichia coli	S	S	S	S	S	S	S
88	Dog	2019	reproductive tract	Escherichia coli	S	S	S	S	S	S	S
89	Dog	2019	reproductive tract	Escherichia coli	S	S	S	S	S	S	S
90	Dog	2019	other	Escherichia coli	S	S	S	S	S	S	S
91	Dog	2019	respiratory tract	Escherichia coli	S	S	S	S	S	S	I
92	Dog	2019	skin/soft tissue	Escherichia coli	S	S	S	S	S	S	S
93	Dog	2019	skin/soft tissue	Escherichia coli	S	S	S	S	S	S	S
94	Dog	2019	reproductive tract	Escherichia coli	S	S	S	S	S	S	S
95	Dog	2019	skin/soft tissue	Escherichia coli	R	S	S	S	S	S	R
96	Cat	2019	UTI	Escherichia coli	S	S	S	R	S	S	S
97	Dog	2019	other	Escherichia coli	S	S	S	S	S	S	S
98	Cat	2019	other	Escherichia coli	S	S	S	S	S	S	I
99	Dog	2019	other	Escherichia coli	S	S	S	S	S	S	S
100	Dog	2019	UTI	Escherichia coli	S	S	S	S	S	S	R
101	Dog	2019	other	Escherichia coli	S	S	S	S	S	S	S
102	Dog	2019	UTI	Escherichia coli	S	S	S	S	S	S	I
103	Dog	2019	respiratory tract	Escherichia coli	S	S	S	S	S	S	S
104	Dog	2019	respiratory tract	Escherichia coli	S	S	S	S	S	R	S
105	Dog	2019	respiratory tract	Escherichia coli	S	S	S	S	S	S	S
106	Dog	2019	wound	Escherichia coli	S	S	S	S	S	S	S
107	Cat	2019	wound	Escherichia coli	S	S	S	R	S	R	S
108	Dog	2019	UTI	Escherichia coli	S	S	R	R	R	R	S
109	Dog	2019	reproductive tract	Escherichia coli	S	S	S	S	I	S	S
110	Dog	2019	reproductive tract	Escherichia coli	S	S	S	S	S	S	S
111	Dog	2019	skin/soft tissue	Escherichia coli	S	S	S	S	S	S	S
112	Cat	2019	other	Escherichia coli	S	S	S	R	S	S	S
113	Dog	2019	UTI	Escherichia coli	S	S	S	S	S	S	S
114	Dog	2019	respiratory tract	Escherichia coli	S	S	S	S	S	S	S
115	Dog	2019	skin/soft tissue	Escherichia coli	S	S	S	S	S	S	S
116	Dog	2019	UTI	Escherichia coli	S	S	S	S	S	S	S
117	Dog	2019	respiratory tract	Escherichia coli	S	S	S	S	S	S	S
118	Dog	2019	skin/soft tissue	Escherichia coli	S	S	S	S	S	S	S
119	Cat	2019	other	Escherichia coli	S	S	S	S	S	S	S
120	Dog	2019	skin/soft tissue	Escherichia coli	S	S	S	S	S	S	S
121	Dog	2019	skin/soft tissue	Escherichia coli	S	I	S	R	R	S	S
122	Dog	2019	reproductive tract	Escherichia coli	S	S	S	S	S	S	S
123	Cat	2019	UTI	Escherichia coli	S	S	S	S	S	S	S
124	Dog	2019	skin/soft tissue	Escherichia coli	S	S	S	S	S	S	I
125	Dog	2019	other	Escherichia coli	S	S	S	S	S	S	S
126	Dog	2019	reproductive tract	Escherichia coli	S	S	S	S	S	S	S
127	Cat	2019	other	Escherichia coli	S	I	S	S	S	S	I
128	Dog	2019	reproductive tract	Escherichia coli	S	S	S	S	S	S	S
129	Dog	2019	other	Escherichia coli	S	S	S	S	S	S	S
130	Cat	2019	other	Escherichia coli	R	S	S	R	S	S	S
131	Cat	2019	UTI	Escherichia coli	S	S	S	S	S	S	S
132	Dog	2019	reproductive tract	Escherichia coli	S	S	S	S	S	S	S
133	Dog	2019	other	Escherichia coli	S	S	S	S	S	S	S
134	Dog	2019	skin/soft tissue	Escherichia coli	S	S	S	S	S	S	R
135	Cat	2019	other	Escherichia coli	S	S	S	S	S	S	S
136	Dog	2019	wound	Escherichia coli	S	S	S	S	S	S	S
137	Cat	2019	skin/soft tissue	Escherichia coli	S	S	S	S	S	S	S
138	Dog	2019	other	Escherichia coli	S	S	S	S	S	R	S
139	Dog	2019	other	Escherichia coli	I	S	S	S	S	S	R
140	Cat	2019	skin/soft tissue	Escherichia coli	S	S	S	S	S	S	S
141	Cat	2019	respiratory tract	Escherichia coli	S	S	S	S	R	S	R
142	Cat	2019	respiratory tract	Escherichia coli	S	S	S	S	S	S	R
143	Cat	2019	skin/soft tissue	Escherichia coli	S	S	S	S	S	S	R
144	Dog	2019	UTI	Escherichia coli	S	S	S	S	S	S	S
145	Dog	2019	other	Escherichia coli	S	S	S	S	S	S	S
146	Dog	2019	reproductive tract	Escherichia coli	S	S	S	S	S	S	S
147	Dog	2019	UTI	Escherichia coli	S	S	S	S	S	S	S
148	Dog	2019	other	Escherichia coli	S	S	S	S	S	S	I
149	Dog	2019	reproductive tract	Escherichia coli	S	S	S	S	S	S	S
150	Cat	2019	respiratory tract	Escherichia coli	S	S	S	S	S	S	S
151	Dog	2019	UTI	Escherichia coli	S	S	S	S	R	R	S
152	Dog	2019	other	Escherichia coli	-	-	-	-	-	-	-
153	Dog	2019	other	Escherichia coli	S	-	S	R	S	S	S
154	Dog	2019	reproductive tract	Escherichia coli	S	S	S	S	S	S	S
155	Dog	2019	UTI	Escherichia coli	S	S	S	S	S	S	S
156	Cat	2019	respiratory tract	Escherichia coli	R	I	R	S	R	R	I
157	Dog	2019	other	Escherichia coli	S	S	S	S	S	S	S
158	Dog	2019	other	Escherichia coli	S	S	S	S	S	S	S
159	Dog	2019	other	Escherichia coli	S	S	S	S	S	S	S
160	Dog	2019	wound	Escherichia coli	S	S	S	S	S	S	I
161	Cat	2019	skin/soft tissue	Escherichia coli	R	S	S	S	S	S	S
162	Cat	2019	UTI	Escherichia coli	S	S	S	S	S	S	S
163	Dog	2019	other	Escherichia coli	S	S	R	S	S	R	S
164	Dog	2019	other	Escherichia coli	S	S	S	R	S	S	R
165	Dog	2019	skin/soft tissue	Escherichia coli	S	S	S	I	S	S	S
166	Dog	2019	other	Escherichia coli	S	S	S	S	S	S	S
167	Dog	2019	wound	Escherichia coli	S	S	S	S	S	S	R
168	Dog	2019	UTI	Escherichia coli	S	S	S	S	S	S	S
169	Cat	2019	respiratory tract	Escherichia coli	S	S	S	S	S	S	S
170	Dog	2019	reproductive tract	Escherichia coli	S	S	S	S	S	S	S
171	Cat	2019	skin/soft tissue	Escherichia coli	S	S	S	S	S	S	S
172	Dog	2019	other	Escherichia coli	S	S	S	S	S	S	S
173	Dog	2019	reproductive tract	Escherichia coli	S	S	S	R	S	S	S
174	Cat	2019	skin/soft tissue	Escherichia coli	S	S	R	R	I	S	S
175	Dog	2019	other	Escherichia coli	S	S	S	S	S	S	S
176	Dog	2019	other	Escherichia coli	R	S	S	R	S	S	R
177	Dog	2019	other	Escherichia coli	S	S	S	S	S	S	S
178	Dog	2019	UTI	Escherichia coli	S	S	S	S	S	S	S
179	Dog	2019	other	Escherichia coli	S	S	S	S	S	S	S
180	Cat	2019	respiratory tract	Escherichia coli	S	S	S	S	S	S	S
181	Dog	2019	wound	Escherichia coli	S	S	S	S	S	S	S
182	Dog	2019	reproductive tract	Escherichia coli	S	S	S	S	S	S	S
183	Dog	2019	respiratory tract	Escherichia coli	R	S	S	S	I	S	R
184	Dog	2019	reproductive tract	Escherichia coli	S	S	S	S	S	S	S
185	Dog	2019	other	Escherichia coli	S	S	S	S	S	S	S
186	Dog	2019	other	Escherichia coli	S	S	S	S	S	S	S
187	Dog	2019	reproductive tract	Escherichia coli	S	S	S	S	S	S	S
188	Dog	2019	reproductive tract	Escherichia coli	R	S	S	S	S	S	R
189	Dog	2019	other	Escherichia coli	S	S	S	S	S	R	I
190	Dog	2019	reproductive tract	Escherichia coli	S	S	S	S	S	S	S
191	Dog	2019	skin/soft tissue	Escherichia coli	S	S	S	S	S	S	S
192	Dog	2019	other	Escherichia coli	S	S	S	R	R	S	S
193	Cat	2019	respiratory tract	Escherichia coli	S	S	R	R	S	R	S
194	Dog	2019	UTI	Escherichia coli	S	S	S	S	S	S	S
195	Dog	2019	skin/soft tissue	Escherichia coli	S	S	S	S	S	S	S
196	Cat	2019	other	Escherichia coli	S	S	S	S	S	S	S
197	Dog	2019	wound	Escherichia coli	S	S	S	S	S	S	S
198	Dog	2019	respiratory tract	Escherichia coli	S	S	S	S	S	S	S
199	Dog	2019	reproductive tract	Escherichia coli	S	S	S	S	S	S	S
200	Dog	2019	UTI	Escherichia coli	R	S	S	S	S	S	S
201	Dog	2019	respiratory tract	Escherichia coli	S	S	S	S	S	S	S
202	Dog	2019	skin/soft tissue	Escherichia coli	S	S	S	S	S	S	S
203	Dog	2019	UTI	Escherichia coli	S	S	S	S	S	S	S
204	Cat	2019	other	Escherichia coli	R	R	R	I	R	R	S
205	Dog	2019	skin/soft tissue	Escherichia coli	S	S	S	S	S	S	S
206	Dog	2019	skin/soft tissue	Escherichia coli	S	S	S	S	S	S	S
207	Dog	2019	other	Escherichia coli	S	S	S	S	S	S	S
208	Dog	2019	skin/soft tissue	Escherichia coli	S	S	S	S	R	R	S
209	Dog	2019	reproductive tract	Escherichia coli	S	S	S	S	S	S	S
210	Dog	2019	respiratory tract	Escherichia coli	S	S	S	S	S	S	I
211	Dog	2019	reproductive tract	Escherichia coli	S	S	S	S	S	S	S
212	Dog	2019	reproductive tract	Escherichia coli	S	S	S	S	S	S	S
213	Dog	2019	skin/soft tissue	Escherichia coli	S	S	S	I	S	S	I
214	Dog	2019	other	Escherichia coli	S	S	S	S	S	S	S
215	Cat	2019	UTI	Escherichia coli	S	S	S	R	S	S	S
216	Dog	2019	wound	Escherichia coli	S	S	S	S	S	S	S
217	Cat	2019	UTI	Escherichia coli	S	S	S	S	S	S	S
218	Cat	2019	UTI	Escherichia coli	S	S	S	S	S	S	S
219	Dog	2019	other	Escherichia coli	S	S	S	S	S	S	S
220	Cat	2019	UTI	Escherichia coli	S	S	S	I	S	S	S
221	Dog	2019	reproductive tract	Escherichia coli	S	S	S	S	S	S	S
222	Cat	2019	other	Escherichia coli	R	S	S	S	S	S	S
223	Cat	2019	other	Escherichia coli	S	S	S	S	S	S	S
224	Cat	2019	UTI	Escherichia coli	S	S	S	S	S	S	I
225	Dog	2019	wound	Escherichia coli	S	S	S	S	S	S	S
226	Dog	2019	skin/soft tissue	Escherichia coli	S	S	S	S	S	R	I
227	Dog	2019	other	Escherichia coli	S	S	S	S	R	S	S
228	Dog	2019	reproductive tract	Escherichia coli	S	S	S	R	S	R	S
229	Dog	2019	respiratory tract	Escherichia coli	S	S	S	S	S	S	S
230	Cat	2019	wound	Escherichia coli	S	S	S	S	S	S	S
231	Cat	2019	skin/soft tissue	Escherichia coli	S	S	S	R	S	R	S
232	Dog	2019	other	Escherichia coli	S	S	S	R	S	S	R
233	Dog	2019	UTI	Escherichia coli	S	S	S	S	S	S	S
234	Dog	2019	other	Escherichia coli	S	S	S	S	S	R	S
235	Cat	2019	skin/soft tissue	Escherichia coli	S	S	S	S	S	S	S
236	Dog	2019	wound	Escherichia coli	S	S	S	S	S	S	I
237	Dog	2019	reproductive tract	Escherichia coli	S	S	S	S	S	S	S
238	Dog	2019	other	Escherichia coli	I	S	S	S	R	S	R
239	Dog	2019	skin/soft tissue	Escherichia coli	S	S	S	S	S	S	S
240	Dog	2019	skin/soft tissue	Escherichia coli	S	S	R	R	R	R	S
241	Cat	2019	other	Escherichia coli	R	S	S	S	S	S	S
242	Dog	2019	skin/soft tissue	Escherichia coli	S	S	S	S	S	S	S
243	Cat	2019	UTI	Escherichia coli	S	S	S	S	S	S	S
244	Dog	2019	other	Escherichia coli	S	S	S	S	S	S	S
245	Dog	2019	UTI	Escherichia coli	S	S	S	S	S	S	S
246	Dog	2019	other	Escherichia coli	S	S	S	S	S	S	S
247	Cat	2019	respiratory tract	Escherichia coli	S	S	S	S	S	S	S
248	Dog	2019	reproductive tract	Escherichia coli	S	S	S	S	S	R	S
249	Dog	2019	UTI	Escherichia coli	S	S	S	S	S	S	I
250	Dog	2019	skin/soft tissue	Escherichia coli	S	S	S	I	I	S	S
251	Dog	2019	reproductive tract	Escherichia coli	S	S	S	S	S	S	S
252	Cat	2019	other	Escherichia coli	S	S	S	S	R	S	S
253	Dog	2019	reproductive tract	Escherichia coli	S	R	R	R	R	R	I
254	Dog	2019	skin/soft tissue	Escherichia coli	S	S	S	S	S	S	S
255	Dog	2019	respiratory tract	Escherichia coli	S	S	S	S	S	S	I
256	Dog	2019	skin/soft tissue	Escherichia coli	R	S	S	S	S	S	I
257	Dog	2019	skin/soft tissue	Escherichia coli	S	S	I	S	S	S	I
258	Dog	2019	skin/soft tissue	Escherichia coli	I	S	S	S	I	S	I
259	Dog	2019	wound	Escherichia coli	S	S	S	S	S	S	S
260	Dog	2019	respiratory tract	Escherichia coli	S	S	S	S	S	S	I
261	Dog	2019	reproductive tract	Escherichia coli	S	S	S	R	S	R	S
262	Dog	2019	wound	Escherichia coli	R	R	R	S	R	R	S
263	Dog	2019	reproductive tract	Escherichia coli	S	S	S	S	S	S	I
264	Dog	2019	UTI	Escherichia coli	S	S	S	S	S	S	S
265	Dog	2019	skin/soft tissue	Escherichia coli	S	S	S	S	I	S	S
266	Dog	2019	other	Escherichia coli	S	S	S	S	S	S	S
267	Dog	2019	other	Escherichia coli	S	S	S	S	S	S	S
268	Cat	2019	other	Escherichia coli	S	S	S	S	S	S	S
269	Dog	2019	other	Escherichia coli	I	S	S	S	I	S	R
270	Dog	2019	skin/soft tissue	Escherichia coli	S	S	S	S	S	S	I
271	Dog	2019	other	Escherichia coli	S	S	S	S	S	S	S
272	Dog	2019	skin/soft tissue	Escherichia coli	S	S	S	S	S	S	S
273	Dog	2019	other	Escherichia coli	S	S	S	S	S	R	S
274	Cat	2019	other	Escherichia coli	S	S	S	S	S	S	S
275	Dog	2019	other	Escherichia coli	S	R	R	R	S	R	R
276	Dog	2019	other	Escherichia coli	S	S	S	S	S	S	S
277	Cat	2019	other	Escherichia coli	-	-	-	-	-	-	-
278	Dog	2019	other	Escherichia coli	-	-	-	-	-	-	-
279	Cat	2019	other	Escherichia coli	S	S	R	R	S	S	S
279	Cat	2019	other	Escherichia coli	-	-	-	-	-	-	-
280	Dog	2019	other	Escherichia coli	-	-	-	-	-	-	-
281	Dog	2019	other	Escherichia coli	S	S	S	S	S	S	S
281	Dog	2019	other	Escherichia coli	-	-	-	-	-	-	-
282	Cat	2019	other	Escherichia coli	I	S	R	S	S	S	S
283	Cat	2019	other	Escherichia coli	-	-	-	-	-	-	-
284	Dog	2019	other	Escherichia coli	-	-	-	-	-	-	-
284	Dog	2019	other	Escherichia coli	-	-	-	-	-	-	-
285	Cat	2019	other	Escherichia coli	S	S	R	R	S	S	R
285	Cat	2019	other	Escherichia coli	-	-	-	-	-	-	-
286	Cat	2019	other	Escherichia coli	-	-	-	-	-	-	-
287	Dog	2019	skin/soft tissue	Escherichia coli	S	S	S	R	R	R	R
288	Cat	2019	wound	Escherichia coli	R	S	R	I	I	R	I
289	Dog	2019	UTI	Escherichia coli	S	S	S	S	S	S	S
290	Cat	2019	UTI	Escherichia coli	S	S	S	S	S	S	S
291	Dog	2019	skin/soft tissue	Escherichia coli	S	S	S	S	S	S	S
292	Cat	2019	other	Escherichia coli	S	S	S	S	S	S	S
293	Dog	2019	skin/soft tissue	Escherichia coli	S	S	S	S	S	S	S
294	Cat	2019	reproductive tract	Escherichia coli	S	S	S	S	S	S	S
295	Dog	2019	other	Escherichia coli	S	S	S	S	S	S	S
296	Dog	2019	respiratory tract	Escherichia coli	S	S	S	S	S	S	I
297	Cat	2019	reproductive tract	Escherichia coli	S	S	S	I	S	S	S
298	Dog	2019	wound	Escherichia coli	S	S	S	S	S	S	I
299	Dog	2019	UTI	Escherichia coli	S	S	S	R	S	S	S
300	Dog	2019	skin/soft tissue	Escherichia coli	S	S	S	R	S	S	R
301	Dog	2019	skin/soft tissue	Escherichia coli	S	S	S	S	S	S	S
302	Dog	2019	reproductive tract	Escherichia coli	S	S	S	S	S	S	S
303	Dog	2019	respiratory tract	Escherichia coli	S	S	S	S	S	S	I
304	Dog	2019	respiratory tract	Escherichia coli	S	S	S	S	S	S	S
305	Dog	2019	wound	Escherichia coli	S	S	S	S	S	S	S
306	Dog	2019	wound	Escherichia coli	S	S	S	S	S	S	I
307	Dog	2019	other	Escherichia coli	S	S	S	S	S	S	S
308	Dog	2019	other	Escherichia coli	S	S	S	S	S	S	S
309	Dog	2019	other	Escherichia coli	S	S	S	S	S	R	S
310	Dog	2019	other	Escherichia coli	S	S	S	S	S	S	S
311	Dog	2019	skin/soft tissue	Escherichia coli	S	S	S	S	S	S	S
312	Dog	2019	reproductive tract	Escherichia coli	S	S	S	I	S	S	I
313	Dog	2019	reproductive tract	Escherichia coli	S	S	S	S	S	S	S
314	Dog	2019	UTI	Escherichia coli	S	S	S	I	S	R	I
315	Dog	2019	other	Escherichia coli	S	S	S	S	S	S	S
316	Cat	2019	respiratory tract	Escherichia coli	S	S	S	S	R	S	S
317	Dog	2019	other	Escherichia coli	R	S	S	I	R	S	R
318	Dog	2019	other	Escherichia coli	S	S	S	S	S	S	S
319	Dog	2019	other	Escherichia coli	S	S	S	S	S	S	S
320	Dog	2019	reproductive tract	Escherichia coli	R	S	S	I	S	R	R
321	Dog	2019	respiratory tract	Escherichia coli	S	S	S	R	S	R	R
322	Dog	2019	other	Escherichia coli	S	S	S	S	S	S	S
323	Dog	2019	reproductive tract	Escherichia coli	S	S	S	S	S	S	S
324	Dog	2019	wound	Escherichia coli	S	S	S	S	S	S	S
325	Dog	2019	skin/soft tissue	Escherichia coli	S	S	S	S	I	S	S
326	Dog	2019	respiratory tract	Escherichia coli	S	S	R	S	S	R	S
327	Dog	2019	wound	Escherichia coli	S	S	S	S	S	S	S
328	Dog	2019	wound	Escherichia coli	S	S	S	S	S	S	S
329	Cat	2019	UTI	Escherichia coli	S	S	S	I	S	S	S
330	Dog	2019	other	Escherichia coli	S	S	S	S	S	S	S
331	Cat	2019	UTI	Escherichia coli	S	S	S	S	S	S	S
332	Dog	2019	other	Escherichia coli	S	S	S	S	S	S	S
333	Dog	2019	reproductive tract	Escherichia coli	S	S	S	S	S	S	S
334	Cat	2019	respiratory tract	Escherichia coli	S	S	S	S	S	S	S
335	Cat	2019	respiratory tract	Escherichia coli	S	S	S	S	S	S	S
336	Dog	2019	other	Escherichia coli	S	S	S	S	S	S	S
337	Dog	2019	UTI	Escherichia coli	S	S	S	S	S	S	S
338	Cat	2019	respiratory tract	Escherichia coli	S	S	S	S	S	S	S
339	Dog	2019	wound	Escherichia coli	S	S	S	S	S	S	S
340	Dog	2019	respiratory tract	Escherichia coli	S	S	S	S	S	S	S
341	Dog	2019	other	Escherichia coli	R	S	R	R	S	S	R
342	Dog	2019	respiratory tract	Escherichia coli	S	S	S	S	S	S	S
343	Dog	2019	skin/soft tissue	Escherichia coli	S	S	S	S	S	S	S
344	Dog	2019	respiratory tract	Escherichia coli	S	S	S	S	S	S	S
345	Cat	2019	respiratory tract	Escherichia coli	S	S	S	S	S	S	S
346	Dog	2019	other	Escherichia coli	S	S	S	S	S	S	I
347	Cat	2019	respiratory tract	Escherichia coli	S	S	S	S	S	S	I
348	Dog	2019	skin/soft tissue	Escherichia coli	R	S	S	S	S	S	S
349	Dog	2019	skin/soft tissue	Escherichia coli	S	S	S	S	S	S	S
350	Dog	2019	UTI	Escherichia coli	S	S	S	S	S	S	S
351	Dog	2019	UTI	Escherichia coli	R	R	S	S	S	S	R
352	Cat	2019	respiratory tract	Escherichia coli	R	S	S	S	S	S	R
353	Cat	2019	UTI	Escherichia coli	S	S	S	S	S	S	S
354	Dog	2019	UTI	Escherichia coli	S	S	S	I	R	R	S
355	Dog	2019	reproductive tract	Escherichia coli	-	-	-	-	-	-	-
356	Dog	2019	wound	Escherichia coli	I	S	S	S	I	S	R
357	Dog	2019	reproductive tract	Escherichia coli	S	S	S	S	S	S	S
358	Dog	2019	reproductive tract	Escherichia coli	S	S	S	S	S	S	S
359	Dog	2019	other	Escherichia coli	S	S	S	S	S	S	S
360	Dog	2019	reproductive tract	Escherichia coli	S	S	S	S	S	S	S
361	Cat	2019	UTI	Escherichia coli	S	S	S	S	S	S	S
362	Dog	2019	other	Escherichia coli	S	S	S	S	S	S	S
363	Dog	2019	UTI	Escherichia coli	R	R	-	S	S	R	S
364	Cat	2019	other	Escherichia coli	S	S	S	S	S	S	I
365	Cat	2019	respiratory tract	Escherichia coli	S	S	S	S	S	S	S
366	Cat	2019	skin/soft tissue	Escherichia coli	R	S	R	S	S	S	S
367	Dog	2019	other	Escherichia coli	S	S	S	S	S	S	S
368	Dog	2019	respiratory tract	Escherichia coli	S	S	S	S	S	S	R
369	Dog	2019	wound	Escherichia coli	-	S	S	S	S	-	-
370	Dog	2019	skin/soft tissue	Escherichia coli	S	S	S	R	S	S	R
371	Dog	2019	respiratory tract	Escherichia coli	S	S	S	S	S	S	S
372	Dog	2019	wound	Escherichia coli	S	S	I	R	S	R	R
373	Dog	2019	wound	Escherichia coli	S	S	S	S	S	S	S
374	Dog	2019	wound	Escherichia coli	S	S	S	S	S	S	S
375	Dog	2019	other	Escherichia coli	S	S	S	S	S	S	S
376	Dog	2019	reproductive tract	Escherichia coli	S	S	S	S	S	S	-
377	Dog	2019	skin/soft tissue	Escherichia coli	I	S	S	S	S	S	I
378	Dog	2019	reproductive tract	Escherichia coli	S	S	S	S	S	S	S
379	Dog	2019	reproductive tract	Escherichia coli	S	S	S	S	S	S	S
380	Dog	2019	wound	Escherichia coli	S	S	S	S	S	S	S
381	Dog	2019	reproductive tract	Escherichia coli	S	S	S	S	S	R	S
382	Dog	2019	skin/soft tissue	Escherichia coli	S	S	S	S	S	S	I
383	Dog	2019	UTI	Escherichia coli	S	S	S	S	S	S	S
384	Dog	2019	reproductive tract	Escherichia coli	S	S	S	S	I	S	S
385	Dog	2019	skin/soft tissue	Escherichia coli	S	S	S	S	S	S	S
386	Dog	2019	skin/soft tissue	Escherichia coli	R	S	R	R	R	R	S
387	Dog	2019	reproductive tract	Escherichia coli	S	S	S	R	S	S	S
388	Dog	2019	respiratory tract	Escherichia coli	S	S	S	S	S	S	S
389	Dog	2019	respiratory tract	Escherichia coli	S	S	S	S	S	S	I
390	Dog	2019	skin/soft tissue	Escherichia coli	S	S	S	S	S	S	S
391	Cat	2019	UTI	Escherichia coli	S	S	S	S	S	S	S
392	Dog	2019	skin/soft tissue	Escherichia coli	I	S	S	S	S	S	R
393	Dog	2019	skin/soft tissue	Escherichia coli	S	S	S	S	S	S	S
394	Cat	2019	UTI	Escherichia coli	S	S	S	R	S	S	S
395	Dog	2019	skin/soft tissue	Escherichia coli	S	S	S	S	S	S	S
396	Cat	2019	UTI	Escherichia coli	R	S	R	S	R	R	S
397	Dog	2019	other	Escherichia coli	S	S	S	S	S	S	S
398	Dog	2019	reproductive tract	Escherichia coli	S	S	S	S	S	S	S
399	Cat	2019	respiratory tract	Escherichia coli	S	S	R	R	S	R	S
400	Dog	2019	respiratory tract	Escherichia coli	S	S	S	S	S	S	I
401	Dog	2019	respiratory tract	Escherichia coli	S	S	S	S	S	S	S
402	Dog	2019	reproductive tract	Escherichia coli	-	-	-	-	-	-	-
403	Cat	2019	skin/soft tissue	Escherichia coli	R	S	S	S	S	S	R
404	Dog	2019	other	Escherichia coli	S	S	S	S	S	S	S
405	Cat	2019	respiratory tract	Escherichia coli	S	S	S	S	S	S	S
406	Dog	2019	skin/soft tissue	Escherichia coli	S	S	S	R	S	S	R
407	Dog	2019	UTI	Escherichia coli	S	S	S	I	S	R	S
408	Dog	2019	reproductive tract	Escherichia coli	S	S	S	S	S	S	S
409	Cat	2019	other	Escherichia coli	S	S	S	S	S	S	R
410	Cat	2019	other	Escherichia coli	S	S	S	S	S	S	I
411	Dog	2019	other	Escherichia coli	-	-	-	-	-	-	-
411	Dog	2019	other	Escherichia coli	-	-	-	-	-	-	-
412	Cat	2019	other	Escherichia coli	S	S	S	S	S	S	S
413	Dog	2019	other	Escherichia coli	S	S	S	S	S	S	S
414	Dog	2019	other	Escherichia coli	-	-	-	-	-	-	-
415	Dog	2019	other	Escherichia coli	S	S	S	S	S	S	S
416	Dog	2019	other	Escherichia coli	-	-	-	-	-	-	-
416	Dog	2019	other	Escherichia coli	-	-	-	-	-	-	-
417	Cat	2019	other	Escherichia coli	S	S	S	S	S	S	I
418	Dog	2019	other	Escherichia coli	-	-	-	-	-	-	-
419	Dog	2019	other	Escherichia coli	S	S	S	S	S	S	S
419	Dog	2019	other	Escherichia coli	-	-	-	-	-	-	-
420	Dog	2019	other	Escherichia coli	S	S	S	S	S	S	I
420	Dog	2019	other	Escherichia coli	-	-	-	-	-	-	-
421	Dog	2019	UTI	Escherichia coli	S	S	S	S	S	S	S
422	Cat	2019	respiratory tract	Escherichia coli	S	S	S	S	S	S	I
423	Dog	2019	respiratory tract	Escherichia coli	I	S	S	R	R	S	I
424	Cat	2019	other	Escherichia coli	S	S	S	S	S	S	S
425	Dog	2019	other	Escherichia coli	S	S	S	S	S	S	I
426	Dog	2019	other	Escherichia coli	S	S	S	S	S	S	I
427	Dog	2019	skin/soft tissue	Escherichia coli	S	S	S	S	S	S	I
428	Dog	2019	skin/soft tissue	Escherichia coli	S	S	S	S	S	S	S
429	Dog	2019	other	Escherichia coli	S	S	S	S	S	S	S
430	Dog	2019	skin/soft tissue	Escherichia coli	S	S	S	S	S	S	I
431	Dog	2019	respiratory tract	Escherichia coli	S	S	S	I	S	S	I
432	Dog	2019	other	Escherichia coli	S	S	S	S	S	S	S
433	Dog	2019	UTI	Escherichia coli	S	S	S	S	S	S	S
434	Cat	2019	UTI	Escherichia coli	S	S	S	S	S	S	S
435	Dog	2019	other	Escherichia coli	S	S	S	S	S	S	S
436	Dog	2019	other	Escherichia coli	S	S	S	S	S	S	S
437	Dog	2019	skin/soft tissue	Escherichia coli	S	S	S	S	S	S	S
438	Dog	2019	skin/soft tissue	Escherichia coli	S	S	S	S	S	S	S
439	Cat	2019	UTI	Escherichia coli	S	S	S	S	S	S	S
440	Dog	2019	skin/soft tissue	Escherichia coli	S	S	S	S	S	S	I
441	Dog	2019	skin/soft tissue	Escherichia coli	S	S	S	S	S	S	S
442	Dog	2019	wound	Escherichia coli	S	S	S	S	S	S	S
443	Dog	2019	respiratory tract	Escherichia coli	S	S	S	S	S	S	S
444	Cat	2019	other	Escherichia coli	S	S	R	S	S	S	S
445	Dog	2019	other	Escherichia coli	R	S	S	S	I	S	R
446	Dog	2019	skin/soft tissue	Escherichia coli	S	S	S	R	R	R	S
447	Dog	2019	other	Escherichia coli	S	S	S	S	S	S	I
448	Cat	2019	respiratory tract	Escherichia coli	S	S	S	S	S	S	I
449	Cat	2019	UTI	Escherichia coli	S	S	S	S	S	S	S
450	Dog	2019	wound	Escherichia coli	S	S	S	R	R	R	S
451	Dog	2019	wound	Escherichia coli	R	S	S	R	S	R	R
452	Dog	2019	skin/soft tissue	Escherichia coli	R	S	I	S	R	R	S
453	Dog	2019	other	Escherichia coli	S	S	S	S	S	S	S
454	Dog	2019	other	Escherichia coli	S	S	R	R	S	R	I
455	Dog	2019	respiratory tract	Escherichia coli	S	S	S	S	S	S	S
456	Dog	2019	reproductive tract	Escherichia coli	S	S	S	S	S	S	I
457	Dog	2019	other	Escherichia coli	S	S	S	S	S	S	S
458	Cat	2019	respiratory tract	Escherichia coli	R	S	S	S	S	S	S
459	Dog	2019	UTI	Escherichia coli	S	S	S	S	S	S	S
460	Dog	2019	UTI	Escherichia coli	S	S	S	S	S	S	S
461	Dog	2019	reproductive tract	Escherichia coli	S	S	S	S	S	S	I
462	Dog	2019	wound	Escherichia coli	S	S	R	R	R	R	S
463	Cat	2019	skin/soft tissue	Escherichia coli	S	S	S	S	S	S	S
464	Dog	2019	other	Escherichia coli	S	S	S	S	S	S	S
465	Dog	2019	skin/soft tissue	Escherichia coli	S	S	S	S	S	S	S
466	Dog	2019	skin/soft tissue	Escherichia coli	S	S	S	S	S	-	S
467	Cat	2019	UTI	Escherichia coli	S	S	S	S	S	S	I
468	Cat	2019	skin/soft tissue	Escherichia coli	S	S	S	S	S	S	I
469	Dog	2019	other	Escherichia coli	S	S	S	S	S	R	S
470	Dog	2019	other	Escherichia coli	S	S	S	S	S	S	S
471	Dog	2019	skin/soft tissue	Escherichia coli	S	R	R	R	R	R	S
472	Dog	2019	skin/soft tissue	Escherichia coli	S	S	S	I	S	R	S
473	Dog	2019	skin/soft tissue	Escherichia coli	S	S	S	S	I	S	I
474	Cat	2019	skin/soft tissue	Escherichia coli	S	S	S	S	S	S	S
475	Dog	2019	skin/soft tissue	Escherichia coli	S	S	S	S	R	S	R
476	Dog	2019	respiratory tract	Escherichia coli	S	S	S	S	S	R	S
477	Cat	2019	other	Escherichia coli	S	S	S	S	S	S	I
478	Cat	2019	skin/soft tissue	Escherichia coli	S	S	S	S	S	S	S
479	Dog	2019	other	Escherichia coli	S	S	S	S	S	R	S
480	Cat	2019	other	Escherichia coli	S	S	S	R	S	R	S
481	Dog	2019	respiratory tract	Escherichia coli	R	S	S	S	S	S	S
482	Dog	2019	skin/soft tissue	Escherichia coli	S	S	S	S	S	S	I
483	Cat	2019	other	Escherichia coli	S	S	S	S	S	S	S
484	Dog	2019	wound	Escherichia coli	S	S	R	S	S	S	R
485	Cat	2019	UTI	Escherichia coli	I	S	S	S	S	S	I
486	Dog	2019	other	Escherichia coli	S	S	S	S	S	S	S
487	Cat	2019	skin/soft tissue	Escherichia coli	S	S	R	R	S	S	I
488	Dog	2019	other	Escherichia coli	S	S	S	S	S	S	I
489	Dog	2019	reproductive tract	Escherichia coli	S	S	S	R	S	S	I
490	Dog	2019	skin/soft tissue	Escherichia coli	S	S	S	R	R	R	I
491	Dog	2019	reproductive tract	Escherichia coli	S	S	S	S	S	S	S
492	Dog	2019	reproductive tract	Escherichia coli	S	S	S	S	S	S	S
493	Dog	2019	reproductive tract	Escherichia coli	S	S	S	S	S	S	S
493	Dog	2019	reproductive tract	Escherichia coli	I	S	S	S	S	S	S
494	Dog	2019	skin/soft tissue	Escherichia coli	S	S	I	S	S	S	I
495	Dog	2019	other	Escherichia coli	S	S	S	S	S	S	S
496	Dog	2019	respiratory tract	Escherichia coli	S	S	S	S	S	S	I
497	Dog	2019	respiratory tract	Escherichia coli	R	I	R	R	R	R	I
498	Cat	2019	respiratory tract	Escherichia coli	S	S	S	S	S	S	I
499	Dog	2019	reproductive tract	Escherichia coli	S	S	S	S	S	S	I
500	Dog	2019	skin/soft tissue	Escherichia coli	R	S	I	R	S	R	S
501	Cat	2019	UTI	Escherichia coli	S	S	S	S	S	S	I
502	Dog	2019	respiratory tract	Escherichia coli	S	S	S	S	S	S	I
503	Dog	2019	other	Escherichia coli	S	S	S	S	S	S	S
504	Cat	2019	other	Escherichia coli	S	S	S	S	S	S	S
505	Dog	2019	respiratory tract	Escherichia coli	S	S	S	R	S	S	I
506	Dog	2019	reproductive tract	Escherichia coli	S	S	S	S	S	S	S
507	Cat	2019	UTI	Escherichia coli	S	S	S	S	S	S	I
508	Dog	2019	respiratory tract	Escherichia coli	S	S	S	S	S	R	I
509	Cat	2019	UTI	Escherichia coli	S	S	S	S	S	S	S
510	Cat	2019	UTI	Escherichia coli	S	S	S	S	S	S	S
511	Dog	2019	respiratory tract	Escherichia coli	R	S	S	R	R	R	R
512	Dog	2019	other	Escherichia coli	S	S	S	S	S	S	S
513	Dog	2019	respiratory tract	Escherichia coli	S	S	S	S	S	S	S
514	Dog	2019	respiratory tract	Escherichia coli	S	S	S	R	R	R	R
515	Dog	2019	other	Escherichia coli	S	S	S	S	S	S	S
516	Dog	2019	skin/soft tissue	Escherichia coli	R	S	R	R	R	R	R
517	Dog	2019	other	Escherichia coli	S	S	S	S	S	S	S
518	Dog	2019	skin/soft tissue	Escherichia coli	S	S	S	S	S	S	S
519	Cat	2019	UTI	Escherichia coli	S	S	S	S	S	S	I
520	Dog	2019	wound	Escherichia coli	S	S	S	S	S	S	S
521	Dog	2019	wound	Escherichia coli	S	S	-	S	S	S	I
522	Dog	2019	reproductive tract	Escherichia coli	S	S	S	S	S	S	S
523	Dog	2019	skin/soft tissue	Escherichia coli	S	S	S	S	S	S	S
524	Dog	2019	other	Escherichia coli	S	S	S	S	S	S	S
525	Cat	2019	UTI	Escherichia coli	S	S	S	S	S	S	S
526	Dog	2019	other	Escherichia coli	S	S	S	S	S	S	S
527	Dog	2019	other	Escherichia coli	S	S	S	S	R	S	S
528	Cat	2019	skin/soft tissue	Escherichia coli	S	S	S	S	S	S	S
529	Dog	2019	skin/soft tissue	Escherichia coli	S	S	S	S	S	S	S
530	Cat	2019	wound	Escherichia coli	S	S	S	S	S	S	S
531	Dog	2019	UTI	Escherichia coli	S	S	S	S	S	S	S
532	Cat	2019	other	Escherichia coli	S	S	S	S	S	S	S
533	Dog	2019	UTI	Escherichia coli	S	S	S	S	S	S	I
534	Dog	2019	wound	Escherichia coli	S	S	S	S	S	S	S
535	Dog	2019	other	Escherichia coli	S	S	S	S	S	S	S
536	Dog	2019	other	Escherichia coli	S	S	S	S	S	S	I
537	Dog	2019	other	Escherichia coli	S	S	S	S	S	S	S
538	Dog	2019	other	Escherichia coli	S	S	S	S	S	S	I
539	Dog	2019	skin/soft tissue	Escherichia coli	S	S	S	S	S	S	S
540	Dog	2019	skin/soft tissue	Escherichia coli	S	I	S	S	R	R	R
541	Dog	2019	reproductive tract	Escherichia coli	S	S	S	S	S	S	I
542	Dog	2019	skin/soft tissue	Escherichia coli	S	S	S	S	S	S	S
543	Dog	2019	skin/soft tissue	Escherichia coli	S	S	S	S	S	S	S
544	Cat	2019	UTI	Escherichia coli	S	S	I	S	S	S	I
545	Dog	2019	wound	Escherichia coli	S	S	S	S	S	S	S
546	Dog	2019	wound	Escherichia coli	-	-	-	-	-	-	-
547	Cat	2019	UTI	Escherichia coli	S	S	S	R	S	S	S
548	Dog	2019	other	Escherichia coli	S	S	S	S	S	S	S
549	Cat	2019	other	Escherichia coli	R	I	S	R	S	S	I
550	Dog	2019	other	Escherichia coli	S	S	S	R	S	S	R
551	Dog	2019	other	Escherichia coli	S	R	R	R	R	R	R
551	Dog	2019	other	Escherichia coli	-	-	-	-	-	-	-
552	Dog	2019	other	Escherichia coli	-	-	-	-	-	-	-
553	Dog	2019	other	Escherichia coli	-	-	-	-	-	-	-
553	Dog	2019	other	Escherichia coli	-	-	-	-	-	-	-
553	Dog	2019	other	Escherichia coli	-	-	-	-	-	-	-
554	Dog	2019	other	Escherichia coli	S	-	S	S	S	S	S
555	Dog	2019	other	Escherichia coli	S	S	S	S	S	S	S
556	Dog	2019	UTI	Escherichia coli	S	S	S	S	S	S	S
557	Dog	2019	wound	Escherichia coli	S	S	S	S	S	S	S
558	Dog	2019	skin/soft tissue	Escherichia coli	S	S	S	I	R	S	S
559	Dog	2019	reproductive tract	Escherichia coli	S	S	S	S	S	S	S
560	Cat	2019	wound	Escherichia coli	S	S	S	S	S	S	S
561	Dog	2019	respiratory tract	Escherichia coli	S	S	S	S	S	S	R
562	Dog	2019	other	Escherichia coli	-	-	-	-	-	-	-
563	Dog	2019	other	Escherichia coli	S	S	S	S	S	S	S
564	Dog	2019	other	Escherichia coli	S	S	S	S	S	S	S
564	Dog	2019	other	Escherichia coli	S	S	S	S	S	S	S
565	Dog	2019	skin/soft tissue	Escherichia coli	S	S	S	S	S	S	S
566	Dog	2019	skin/soft tissue	Escherichia coli	S	S	S	S	S	S	S
567	Dog	2019	UTI	Escherichia coli	S	S	S	S	S	S	S
568	Dog	2019	reproductive tract	Escherichia coli	S	S	S	I	S	S	S
569	Cat	2019	UTI	Escherichia coli	S	S	S	S	S	S	S
570	Dog	2019	skin/soft tissue	Escherichia coli	S	S	S	S	S	S	R
571	Dog	2019	UTI	Escherichia coli	S	S	S	S	R	S	S
572	Dog	2019	UTI	Escherichia coli	S	S	S	S	S	S	S
573	Dog	2019	wound	Escherichia coli	S	S	S	S	S	S	S
574	Dog	2019	reproductive tract	Escherichia coli	S	S	S	S	S	S	S
575	Dog	2019	other	Escherichia coli	S	S	S	S	S	S	S
576	Dog	2019	other	Escherichia coli	R	S	R	I	I	R	S
577	Dog	2019	wound	Escherichia coli	R	R	R	R	S	R	S
578	Cat	2019	other	Escherichia coli	S	S	S	S	S	S	S
579	Dog	2019	respiratory tract	Escherichia coli	S	S	S	S	S	S	S
580	Dog	2019	other	Escherichia coli	S	S	S	S	S	S	S
581	Cat	2019	other	Escherichia coli	S	S	S	S	S	S	S
582	Dog	2019	skin/soft tissue	Escherichia coli	S	S	I	S	S	S	S
583	Dog	2019	reproductive tract	Escherichia coli	S	S	S	R	S	S	S
584	Cat	2019	respiratory tract	Escherichia coli	S	S	S	S	S	S	S
585	Dog	2019	UTI	Escherichia coli	S	S	S	S	S	S	S
586	Cat	2019	reproductive tract	Escherichia coli	S	S	S	S	S	S	S
587	Dog	2019	skin/soft tissue	Escherichia coli	S	S	S	S	S	S	S
588	Dog	2019	reproductive tract	Escherichia coli	S	S	S	S	S	S	S
589	Cat	2019	UTI	Escherichia coli	S	S	S	S	S	S	S
590	Dog	2019	wound	Escherichia coli	S	S	S	R	S	R	S
591	Dog	2019	skin/soft tissue	Escherichia coli	S	S	S	S	S	S	S
592	Dog	2019	other	Escherichia coli	S	S	S	S	S	S	S
593	Dog	2019	other	Escherichia coli	S	S	S	S	S	S	S
594	Dog	2019	respiratory tract	Escherichia coli	S	S	S	S	S	S	S
595	Cat	2019	respiratory tract	Escherichia coli	S	S	S	S	S	S	S
596	Dog	2019	reproductive tract	Escherichia coli	S	S	S	S	S	S	S
597	Dog	2019	UTI	Escherichia coli	S	S	S	S	S	S	I
598	Dog	2019	reproductive tract	Escherichia coli	S	S	S	S	S	S	S
599	Dog	2019	skin/soft tissue	Escherichia coli	S	S	S	S	S	S	S
600	Dog	2019	reproductive tract	Escherichia coli	S	S	S	S	S	S	S
601	Dog	2019	UTI	Escherichia coli	S	S	S	S	S	S	S
602	Dog	2019	wound	Escherichia coli	S	S	S	S	S	S	S
603	Dog	2019	respiratory tract	Escherichia coli	S	S	I	S	S	S	S
604	Cat	2019	UTI	Escherichia coli	S	S	S	S	S	S	S
605	Dog	2019	skin/soft tissue	Escherichia coli	S	S	S	S	S	S	S
606	Cat	2019	other	Escherichia coli	S	S	S	S	S	S	S
607	Dog	2019	wound	Escherichia coli	S	S	S	R	S	R	S
608	Dog	2019	other	Escherichia coli	R	S	S	S	S	S	R
609	Dog	2019	UTI	Escherichia coli	S	S	S	S	S	S	S
610	Dog	2019	respiratory tract	Escherichia coli	I	S	S	S	S	S	S
611	Cat	2019	other	Escherichia coli	S	S	S	S	S	S	S
612	Dog	2019	UTI	Escherichia coli	S	S	S	R	S	S	S
613	Cat	2019	skin/soft tissue	Escherichia coli	S	S	S	S	S	S	S
614	Dog	2019	other	Escherichia coli	S	S	S	S	S	S	S
615	Dog	2019	reproductive tract	Escherichia coli	S	S	S	S	S	S	S
616	Cat	2019	wound	Escherichia coli	I	S	S	S	S	S	S
617	Cat	2019	UTI	Escherichia coli	S	S	S	S	S	S	S
618	Cat	2019	wound	Escherichia coli	S	S	S	S	S	S	S
619	Dog	2019	respiratory tract	Escherichia coli	S	S	S	S	S	S	S
620	Dog	2019	respiratory tract	Escherichia coli	S	S	S	S	S	S	S
621	Cat	2019	skin/soft tissue	Escherichia coli	S	S	S	S	S	S	S
622	Dog	2019	other	Escherichia coli	S	S	S	S	S	S	S
623	Dog	2019	wound	Escherichia coli	S	S	R	R	S	R	S
624	Cat	2019	skin/soft tissue	Escherichia coli	S	S	S	S	S	S	S
625	Dog	2019	skin/soft tissue	Escherichia coli	S	S	S	S	R	S	S
626	Cat	2019	skin/soft tissue	Escherichia coli	S	S	S	S	S	S	S
627	Cat	2019	UTI	Escherichia coli	S	S	S	S	S	S	S
628	Dog	2019	reproductive tract	Escherichia coli	S	S	S	S	S	S	S
629	Dog	2019	wound	Escherichia coli	S	S	R	R	R	R	S
630	Dog	2019	wound	Escherichia coli	S	S	S	S	S	S	S
631	Dog	2019	other	Escherichia coli	S	S	S	S	S	S	S
632	Dog	2019	respiratory tract	Escherichia coli	S	S	S	S	S	S	S
633	Dog	2019	wound	Escherichia coli	S	S	S	S	S	S	S
634	Dog	2019	other	Escherichia coli	S	S	S	R	S	S	R
635	Dog	2019	wound	Escherichia coli	S	S	S	S	S	S	S
636	Cat	2019	skin/soft tissue	Escherichia coli	S	S	S	S	S	S	S
637	Dog	2019	other	Escherichia coli	S	S	S	S	S	S	S
638	Cat	2019	skin/soft tissue	Escherichia coli	S	S	S	S	S	S	S
639	Dog	2019	skin/soft tissue	Escherichia coli	R	S	S	S	S	S	R
640	Dog	2019	wound	Escherichia coli	S	S	S	S	S	S	S
641	Dog	2019	skin/soft tissue	Escherichia coli	S	S	S	S	S	S	I
642	Dog	2019	reproductive tract	Escherichia coli	R	R	S	S	S	S	S
643	Dog	2019	UTI	Escherichia coli	S	S	S	S	S	S	S
644	Dog	2019	respiratory tract	Escherichia coli	S	S	S	S	S	S	S
645	Dog	2019	other	Escherichia coli	S	S	S	S	S	S	S
646	Dog	2019	wound	Escherichia coli	S	S	S	S	S	S	S
647	Dog	2019	other	Escherichia coli	S	S	S	S	S	S	S
648	Cat	2019	other	Escherichia coli	S	S	S	S	R	S	S
649	Cat	2019	other	Escherichia coli	S	S	S	S	S	R	S
650	Dog	2019	other	Escherichia coli	S	S	S	S	S	S	S
651	Dog	2019	skin/soft tissue	Escherichia coli	S	S	S	R	S	S	R
652	Dog	2019	reproductive tract	Escherichia coli	S	S	S	S	S	S	S
653	Dog	2019	skin/soft tissue	Escherichia coli	S	S	S	S	S	S	S
654	Dog	2019	UTI	Escherichia coli	S	S	S	S	S	S	S
655	Dog	2019	respiratory tract	Escherichia coli	S	S	S	S	S	R	S
656	Dog	2019	other	Escherichia coli	-	-	-	-	-	-	-
657	Dog	2019	other	Escherichia coli	-	-	-	-	-	-	-
657	Dog	2019	other	Escherichia coli	-	-	-	-	-	-	-
658	Dog	2019	other	Escherichia coli	-	-	-	-	-	-	-
658	Dog	2019	other	Escherichia coli	-	-	-	-	-	-	-
659	Dog	2019	other	Escherichia coli	S	S	S	S	S	S	S
660	Dog	2019	other	Escherichia coli	S	S	S	S	S	S	S
661	Dog	2019	wound	Escherichia coli	S	S	S	S	S	S	S
662	Dog	2019	other	Escherichia coli	S	S	S	S	S	R	S
663	Dog	2019	other	Escherichia coli	S	S	S	S	S	S	S
664	Dog	2019	UTI	Escherichia coli	S	S	S	S	S	S	S
665	Dog	2019	other	Escherichia coli	S	S	S	S	S	S	S
666	Cat	2019	skin/soft tissue	Escherichia coli	S	S	S	S	S	S	S
667	Dog	2019	respiratory tract	Escherichia coli	S	S	S	S	S	S	S
668	Dog	2019	skin/soft tissue	Escherichia coli	R	S	S	I	I	S	S
669	Cat	2019	other	Escherichia coli	S	S	S	S	S	S	S
670	Dog	2019	other	Escherichia coli	R	I	S	S	R	S	R
671	Dog	2019	other	Escherichia coli	S	I	R	R	R	R	S
672	Cat	2019	skin/soft tissue	Escherichia coli	S	S	S	S	S	S	S
673	Dog	2019	reproductive tract	Escherichia coli	S	S	S	S	S	S	S
674	Dog	2019	skin/soft tissue	Escherichia coli	S	S	S	S	S	S	S
675	Dog	2019	other	Escherichia coli	S	S	S	S	S	S	S
676	Dog	2019	reproductive tract	Escherichia coli	S	S	S	S	S	S	S
677	Dog	2019	other	Escherichia coli	S	S	S	S	S	S	S
678	Dog	2019	skin/soft tissue	Escherichia coli	S	S	S	S	S	S	S
679	Dog	2019	other	Escherichia coli	I	S	S	S	R	R	R
680	Dog	2019	UTI	Escherichia coli	S	S	S	S	S	S	S
681	Dog	2019	skin/soft tissue	Escherichia coli	S	S	S	S	S	S	S
682	Dog	2019	wound	Escherichia coli	R	S	S	S	S	S	I
683	Dog	2019	other	Escherichia coli	S	S	S	R	S	R	S
684	Cat	2019	other	Escherichia coli	S	S	S	S	S	S	S
685	Dog	2019	wound	Escherichia coli	S	S	S	I	R	S	S
686	Dog	2019	wound	Escherichia coli	S	S	S	R	S	S	S
687	Cat	2019	other	Escherichia coli	S	S	S	S	S	S	S
688	Dog	2019	reproductive tract	Escherichia coli	S	S	S	S	S	R	S
689	Dog	2019	skin/soft tissue	Escherichia coli	S	S	S	S	S	S	S
690	Dog	2019	reproductive tract	Escherichia coli	S	S	S	S	S	S	S
691	Dog	2019	other	Escherichia coli	S	S	R	I	R	R	S
692	Dog	2019	skin/soft tissue	Escherichia coli	S	S	S	S	S	S	S
693	Cat	2019	other	Escherichia coli	S	S	S	S	S	S	S
694	Dog	2019	skin/soft tissue	Escherichia coli	S	S	S	S	S	S	S
695	Cat	2019	respiratory tract	Escherichia coli	S	S	S	S	S	S	S
696	Cat	2019	UTI	Escherichia coli	S	S	S	S	S	S	S
697	Dog	2019	other	Escherichia coli	S	S	S	S	S	S	S
698	Dog	2019	UTI	Escherichia coli	S	S	S	S	S	S	-
699	Dog	2019	other	Escherichia coli	R	S	S	S	S	S	S
700	Dog	2019	UTI	Escherichia coli	S	S	S	S	S	S	S
701	Cat	2019	UTI	Escherichia coli	S	S	S	S	S	S	S
702	Dog	2019	reproductive tract	Escherichia coli	R	R	S	R	R	R	I
703	Dog	2019	reproductive tract	Escherichia coli	S	S	S	S	S	S	S
704	Dog	2019	wound	Escherichia coli	S	S	S	S	S	R	S
705	Cat	2019	skin/soft tissue	Escherichia coli	S	S	S	S	S	S	S
706	Cat	2019	other	Escherichia coli	S	S	S	S	S	S	S
707	Dog	2019	wound	Escherichia coli	S	S	S	S	S	S	S
708	Dog	2019	wound	Escherichia coli	S	S	S	R	S	S	S
709	Dog	2019	respiratory tract	Escherichia coli	S	S	S	S	S	S	S
710	Dog	2019	wound	Escherichia coli	S	S	S	S	S	S	S
711	Cat	2019	other	Escherichia coli	S	S	R	R	R	S	S
712	Cat	2019	other	Escherichia coli	R	S	S	S	S	S	S
713	Dog	2019	respiratory tract	Escherichia coli	S	S	S	R	S	R	S
714	Cat	2019	respiratory tract	Escherichia coli	S	S	S	S	S	S	S
715	Dog	2019	skin/soft tissue	Escherichia coli	S	S	S	R	I	R	R
716	Dog	2019	skin/soft tissue	Escherichia coli	S	R	S	S	S	S	S
717	Dog	2019	respiratory tract	Escherichia coli	I	S	S	S	S	S	R
718	Dog	2019	skin/soft tissue	Escherichia coli	S	S	S	S	S	S	S
719	Dog	2019	skin/soft tissue	Escherichia coli	S	S	S	R	S	S	R
720	Dog	2019	other	Escherichia coli	R	R	S	S	S	S	S
721	Dog	2019	UTI	Escherichia coli	S	S	S	S	S	S	S
722	Dog	2019	respiratory tract	Escherichia coli	S	S	S	S	S	S	S
723	Dog	2019	skin/soft tissue	Escherichia coli	R	S	S	R	S	S	R
724	Dog	2019	wound	Escherichia coli	S	S	S	S	S	R	S
725	Dog	2019	wound	Escherichia coli	S	S	S	S	S	S	S
726	Dog	2019	UTI	Escherichia coli	S	S	S	S	S	S	S
727	Dog	2019	skin/soft tissue	Escherichia coli	S	S	S	S	S	S	S
728	Dog	2019	respiratory tract	Escherichia coli	S	S	S	S	S	R	S
729	Dog	2019	respiratory tract	Escherichia coli	S	S	S	S	S	S	S
730	Dog	2019	skin/soft tissue	Escherichia coli	S	I	I	R	R	R	I
731	Dog	2019	UTI	Escherichia coli	S	S	S	S	S	S	S
732	Dog	2019	skin/soft tissue	Escherichia coli	S	S	S	S	S	S	S
733	Dog	2019	skin/soft tissue	Escherichia coli	S	S	S	S	S	S	S
734	Dog	2019	skin/soft tissue	Escherichia coli	S	S	S	I	S	S	S
735	Dog	2019	other	Escherichia coli	S	S	R	R	R	R	S
736	Dog	2019	other	Escherichia coli	S	S	S	S	S	S	I
737	Dog	2019	skin/soft tissue	Escherichia coli	R	S	S	-	S	S	S
738	Dog	2019	skin/soft tissue	Escherichia coli	S	S	S	-	S	S	S
739	Dog	2019	skin/soft tissue	Escherichia coli	S	S	S	S	S	S	S
740	Cat	2019	other	Escherichia coli	S	S	S	S	S	S	S
741	Dog	2019	wound	Escherichia coli	S	S	S	S	S	S	S
742	Cat	2019	respiratory tract	Escherichia coli	S	S	S	S	S	S	S
743	Dog	2019	reproductive tract	Escherichia coli	R	S	S	S	S	S	S
744	Cat	2019	other	Escherichia coli	S	S	S	S	S	S	S
745	Cat	2019	UTI	Escherichia coli	S	S	S	S	S	S	S
746	Dog	2019	other	Escherichia coli	S	S	S	S	S	S	S
747	Dog	2019	reproductive tract	Escherichia coli	S	S	S	S	S	S	S
748	Dog	2019	reproductive tract	Escherichia coli	S	S	S	S	S	S	S
749	Dog	2019	wound	Escherichia coli	S	S	S	-	S	S	S
750	Dog	2019	skin/soft tissue	Escherichia coli	S	S	S	S	S	R	S
751	Dog	2019	respiratory tract	Escherichia coli	S	S	S	S	S	S	S
752	Cat	2019	respiratory tract	Escherichia coli	S	S	S	S	S	S	S
753	Cat	2019	UTI	Escherichia coli	S	S	S	-	S	S	S
754	Dog	2019	skin/soft tissue	Escherichia coli	S	S	S	S	S	S	S
755	Cat	2019	skin/soft tissue	Escherichia coli	S	S	S	S	S	S	S
756	Cat	2019	respiratory tract	Escherichia coli	S	S	S	-	S	S	S
757	Dog	2019	reproductive tract	Escherichia coli	S	S	S	S	S	S	S
758	Dog	2019	other	Escherichia coli	S	S	S	S	S	S	S
759	Dog	2019	wound	Escherichia coli	S	S	S	S	S	S	S
760	Dog	2019	other	Escherichia coli	S	S	S	-	S	S	S
761	Dog	2019	skin/soft tissue	Escherichia coli	S	S	S	S	S	S	S
762	Dog	2019	other	Escherichia coli	R	S	R	R	R	S	S
763	Dog	2019	reproductive tract	Escherichia coli	S	S	S	S	S	S	S
764	Dog	2019	other	Escherichia coli	S	S	S	S	S	S	R
765	Dog	2019	respiratory tract	Escherichia coli	S	S	S	S	S	S	I
766	Dog	2019	UTI	Escherichia coli	S	S	R	R	S	R	S
767	Dog	2019	UTI	Escherichia coli	S	S	S	S	S	S	S
768	Dog	2019	reproductive tract	Escherichia coli	S	S	S	S	S	S	S
769	Dog	2019	skin/soft tissue	Escherichia coli	S	S	S	S	S	S	S
770	Dog	2019	wound	Escherichia coli	R	S	S	S	S	S	S
771	Dog	2019	wound	Escherichia coli	S	S	S	S	S	S	S
772	Dog	2019	respiratory tract	Escherichia coli	I	S	S	-	S	S	R
773	Dog	2019	skin/soft tissue	Escherichia coli	S	S	S	-	S	S	S
774	Dog	2019	reproductive tract	Escherichia coli	R	R	R	-	S	S	S
775	Dog	2019	UTI	Escherichia coli	S	S	S	-	S	S	S
776	Dog	2019	UTI	Escherichia coli	S	S	S	-	S	S	S
777	Dog	2019	reproductive tract	Escherichia coli	S	S	S	-	S	S	S
778	Dog	2019	respiratory tract	Escherichia coli	S	S	S	S	S	S	S
779	Cat	2019	skin/soft tissue	Escherichia coli	S	S	S	-	S	S	S
780	Cat	2019	other	Escherichia coli	S	S	S	-	S	S	S
781	Dog	2019	reproductive tract	Escherichia coli	S	S	S	-	S	S	S
782	Dog	2019	skin/soft tissue	Escherichia coli	S	S	S	-	S	S	S
783	Dog	2019	UTI	Escherichia coli	S	S	S	-	S	S	S
784	Dog	2019	respiratory tract	Escherichia coli	S	S	S	-	S	S	S
785	Dog	2019	reproductive tract	Escherichia coli	S	S	S	-	S	S	S
786	Dog	2019	wound	Escherichia coli	S	S	S	-	S	S	S
787	Dog	2019	respiratory tract	Escherichia coli	S	S	S	-	S	S	I
788	Dog	2019	UTI	Escherichia coli	S	S	S	-	S	S	S
789	Dog	2019	other	Escherichia coli	S	S	S	-	S	S	S
790	Dog	2019	skin/soft tissue	Escherichia coli	S	S	S	-	S	S	S
791	Cat	2019	reproductive tract	Escherichia coli	S	S	S	-	I	S	S
792	Cat	2019	respiratory tract	Escherichia coli	S	S	S	-	S	S	S
793	Dog	2019	other	Escherichia coli	S	S	S	-	S	S	S
794	Cat	2019	skin/soft tissue	Escherichia coli	S	S	S	-	S	S	S
795	Dog	2019	wound	Escherichia coli	S	S	S	-	S	S	S
796	Dog	2019	other	Escherichia coli	-	-	-	-	-	-	-
797	Dog	2019	wound	Escherichia coli	S	S	R	-	R	R	S
798	Dog	2019	wound	Escherichia coli	S	S	S	-	S	S	S
799	Dog	2019	other	Escherichia coli	-	-	-	-	-	-	-
800	Dog	2019	other	Escherichia coli	-	-	-	-	-	-	-
800	Dog	2019	other	Escherichia coli	-	-	-	-	-	-	-
801	Dog	2019	other	Escherichia coli	S	S	S	S	S	S	S
802	Dog	2019	respiratory tract	Escherichia coli	S	S	S	-	S	S	S
803	Dog	2019	UTI	Escherichia coli	S	S	S	-	S	S	S
804	Cat	2019	UTI	Escherichia coli	S	S	S	-	S	S	S
805	Dog	2019	skin/soft tissue	Escherichia coli	S	S	S	-	S	S	S
806	Dog	2019	other	Escherichia coli	S	S	S	-	S	S	S
807	Cat	2019	skin/soft tissue	Escherichia coli	S	S	S	-	S	S	I
808	Dog	2019	reproductive tract	Escherichia coli	R	S	S	-	S	S	S
809	Dog	2019	skin/soft tissue	Escherichia coli	S	S	S	-	S	S	S
810	Cat	2019	respiratory tract	Escherichia coli	S	S	S	-	S	S	S
811	Dog	2019	wound	Escherichia coli	R	S	R	-	S	R	I
812	Dog	2019	respiratory tract	Escherichia coli	S	S	S	-	S	S	S
813	Dog	2019	respiratory tract	Escherichia coli	S	S	S	-	S	S	S
814	Dog	2019	other	Escherichia coli	S	S	S	-	S	S	S
815	Dog	2019	skin/soft tissue	Escherichia coli	S	S	S	R	S	R	R
816	Cat	2019	respiratory tract	Escherichia coli	S	S	S	-	S	S	S
817	Cat	2019	skin/soft tissue	Escherichia coli	R	R	R	-	I	R	I
818	Dog	2019	wound	Escherichia coli	S	S	S	-	S	S	S
819	Dog	2019	reproductive tract	Escherichia coli	S	R	R	-	R	R	S
820	Dog	2019	skin/soft tissue	Escherichia coli	S	S	S	-	S	S	S
821	Dog	2019	skin/soft tissue	Escherichia coli	R	S	R	-	S	R	S
822	Dog	2019	UTI	Escherichia coli	S	S	S	-	S	S	S
823	Dog	2019	other	Escherichia coli	S	S	S	-	I	S	S
824	Dog	2019	respiratory tract	Escherichia coli	S	S	S	-	S	S	S
825	Cat	2019	other	Escherichia coli	S	-	S	-	S	S	S
826	Cat	2019	respiratory tract	Escherichia coli	S	S	S	-	S	S	S
827	Dog	2019	skin/soft tissue	Escherichia coli	S	S	S	-	S	S	S
828	Dog	2019	skin/soft tissue	Escherichia coli	S	S	S	-	S	S	S
829	Cat	2019	wound	Escherichia coli	S	S	R	-	I	R	R
830	Dog	2019	wound	Escherichia coli	S	S	S	-	S	S	S
831	Dog	2019	reproductive tract	Escherichia coli	S	S	S	-	S	S	S
832	Dog	2019	respiratory tract	Escherichia coli	S	S	S	-	S	S	S
833	Dog	2019	other	Escherichia coli	S	S	S	-	S	S	S
834	Dog	2019	UTI	Escherichia coli	S	S	S	-	S	S	S
835	Cat	2019	respiratory tract	Escherichia coli	S	S	R	-	S	R	R
836	Cat	2019	wound	Escherichia coli	-	-	I	-	S	S	S
837	Dog	2019	other	Escherichia coli	S	S	S	-	S	R	S
838	Dog	2019	skin/soft tissue	Escherichia coli	S	S	S	-	S	S	R
839	Dog	2019	skin/soft tissue	Escherichia coli	S	S	S	-	S	S	S
840	Dog	2019	reproductive tract	Escherichia coli	S	S	S	-	S	S	S
841	Dog	2019	respiratory tract	Escherichia coli	S	S	S	-	S	S	S
842	Cat	2019	skin/soft tissue	Escherichia coli	S	S	S	-	S	S	S
843	Cat	2019	reproductive tract	Escherichia coli	S	S	S	-	S	S	S
844	Dog	2019	reproductive tract	Escherichia coli	S	S	S	-	S	S	S
845	Dog	2019	skin/soft tissue	Escherichia coli	S	S	S	-	S	S	S
846	Dog	2019	other	Escherichia coli	S	S	S	-	S	S	S
847	Cat	2019	respiratory tract	Escherichia coli	S	S	S	S	S	S	S
848	Cat	2019	skin/soft tissue	Escherichia coli	S	S	S	-	S	S	S
849	Dog	2019	skin/soft tissue	Escherichia coli	S	S	S	-	S	S	S
850	Dog	2019	reproductive tract	Escherichia coli	S	S	S	-	S	S	S
851	Dog	2019	wound	Escherichia coli	R	S	S	-	R	S	R
852	Dog	2019	UTI	Escherichia coli	S	S	S	-	S	S	S
853	Cat	2019	wound	Escherichia coli	S	S	S	-	S	S	S
854	Dog	2019	respiratory tract	Escherichia coli	S	S	S	-	S	S	S
855	Cat	2019	UTI	Escherichia coli	S	S	S	-	S	S	S
856	Dog	2019	reproductive tract	Escherichia coli	S	S	S	-	S	S	S
857	Dog	2019	respiratory tract	Escherichia coli	S	S	S	-	S	S	S
858	Dog	2019	skin/soft tissue	Escherichia coli	S	S	S	-	S	S	S
859	Cat	2019	skin/soft tissue	Escherichia coli	I	I	S	-	S	S	S
860	Dog	2019	skin/soft tissue	Escherichia coli	S	S	S	-	S	S	S
861	Cat	2019	skin/soft tissue	Escherichia coli	S	S	S	-	S	S	S
862	Dog	2019	respiratory tract	Escherichia coli	S	S	S	-	S	S	S
863	Dog	2019	other	Escherichia coli	S	S	S	S	S	S	S
864	Dog	2019	UTI	Escherichia coli	S	S	S	-	S	S	S
865	Cat	2019	reproductive tract	Escherichia coli	S	S	S	-	S	S	S
866	Dog	2019	other	Escherichia coli	S	S	S	-	S	S	S
867	Cat	2019	skin/soft tissue	Escherichia coli	S	S	S	-	S	S	S
868	Cat	2019	respiratory tract	Escherichia coli	S	S	S	-	S	S	S
869	Dog	2019	other	Escherichia coli	R	I	R	S	R	R	S
870	Dog	2019	other	Escherichia coli	S	S	S	S	S	S	S
871	Dog	2019	other	Escherichia coli	-	-	-	-	-	-	-
872	Cat	2019	other	Escherichia coli	S	S	S	S	S	S	S
873	Dog	2019	other	Escherichia coli	S	S	R	R	R	R	S
873	Dog	2019	other	Escherichia coli	-	-	-	-	-	-	-
873	Dog	2019	other	Escherichia coli	-	-	-	-	-	-	-
874	Dog	2019	skin/soft tissue	Escherichia coli	S	S	S	-	S	S	S
875	Dog	2019	skin/soft tissue	Escherichia coli	S	S	S	-	R	R	S
876	Dog	2019	UTI	Escherichia coli	S	S	S	-	S	S	S
877	Dog	2019	respiratory tract	Escherichia coli	S	S	S	R	R	S	R
878	Cat	2019	skin/soft tissue	Escherichia coli	S	S	S	S	S	S	S
879	Dog	2019	skin/soft tissue	Escherichia coli	S	S	S	S	S	S	S
880	Dog	2019	UTI	Escherichia coli	S	S	S	S	S	S	S
881	Dog	2019	other	Escherichia coli	S	S	S	S	S	S	S
882	Dog	2019	UTI	Escherichia coli	-	-	-	-	-	-	-
883	Dog	2019	wound	Escherichia coli	S	S	S	S	S	S	S
884	Dog	2019	wound	Escherichia coli	S	S	S	S	S	S	S
885	Dog	2019	reproductive tract	Escherichia coli	S	S	S	S	I	S	S
886	Dog	2019	respiratory tract	Escherichia coli	S	S	S	S	S	S	S
887	Dog	2019	wound	Escherichia coli	S	S	S	S	S	S	R
888	Dog	2019	other	Escherichia coli	S	S	S	S	S	S	S
889	Cat	2019	wound	Escherichia coli	S	S	S	S	S	S	S
890	Dog	2019	other	Escherichia coli	S	S	S	S	S	S	S
891	Dog	2019	other	Escherichia coli	S	S	S	S	S	S	S
892	Cat	2019	UTI	Escherichia coli	S	S	S	S	S	S	S
893	Dog	2019	other	Escherichia coli	S	S	S	S	S	S	S
894	Dog	2019	skin/soft tissue	Escherichia coli	S	S	S	S	S	S	S
895	Dog	2019	other	Escherichia coli	S	I	S	S	S	S	S
896	Dog	2019	reproductive tract	Escherichia coli	S	S	S	S	S	S	S
897	Dog	2019	other	Escherichia coli	S	S	S	S	S	S	S
898	Dog	2019	skin/soft tissue	Escherichia coli	S	S	S	S	S	S	S
899	Dog	2019	skin/soft tissue	Escherichia coli	R	S	R	I	S	S	S
900	Dog	2019	other	Escherichia coli	S	S	S	S	S	S	S
901	Dog	2019	other	Escherichia coli	S	S	S	S	S	R	S
902	Dog	2019	other	Escherichia coli	S	S	S	S	S	S	S
903	Dog	2019	reproductive tract	Escherichia coli	S	S	S	S	S	S	S
904	Cat	2019	respiratory tract	Escherichia coli	S	S	S	R	R	S	S
905	Dog	2019	skin/soft tissue	Escherichia coli	S	S	S	S	S	S	S
906	Dog	2019	other	Escherichia coli	S	S	S	I	S	R	S
907	Cat	2019	other	Escherichia coli	S	S	S	S	S	S	S
908	Dog	2019	other	Escherichia coli	S	S	S	R	S	S	S
909	Dog	2019	respiratory tract	Escherichia coli	S	S	S	S	R	S	S
910	Dog	2019	reproductive tract	Escherichia coli	S	S	S	S	S	S	S
911	Dog	2019	other	Escherichia coli	S	S	R	R	R	S	S
912	Dog	2019	skin/soft tissue	Escherichia coli	R	S	R	S	S	S	S
913	Dog	2019	other	Escherichia coli	S	S	S	S	S	S	S
914	Cat	2019	respiratory tract	Escherichia coli	-	-	-	-	-	-	-
915	Dog	2019	skin/soft tissue	Escherichia coli	S	R	R	R	R	R	S
916	Cat	2019	respiratory tract	Escherichia coli	S	S	S	S	S	S	S
917	Cat	2019	skin/soft tissue	Escherichia coli	S	S	S	S	S	S	S
918	Dog	2019	wound	Escherichia coli	S	-	R	R	R	R	S
919	Dog	2019	other	Escherichia coli	R	S	S	S	S	S	S
920	Cat	2019	other	Escherichia coli	S	S	S	S	S	S	S
921	Cat	2019	UTI	Escherichia coli	S	S	S	S	S	S	S
922	Dog	2019	respiratory tract	Escherichia coli	S	S	S	R	S	R	S
923	Dog	2019	reproductive tract	Escherichia coli	S	S	S	S	S	S	S
924	Cat	2019	other	Escherichia coli	S	S	S	S	S	S	S
925	Dog	2019	wound	Escherichia coli	S	S	S	S	S	S	S
926	Dog	2019	other	Escherichia coli	S	S	S	S	S	S	S
927	Cat	2019	other	Escherichia coli	S	S	S	R	S	S	S
928	Dog	2019	skin/soft tissue	Escherichia coli	S	S	S	S	S	S	S
929	Dog	2019	respiratory tract	Escherichia coli	S	S	S	S	S	S	S
930	Cat	2019	wound	Escherichia coli	S	S	S	S	S	S	S
931	Cat	2019	respiratory tract	Escherichia coli	I	S	S	S	S	S	I
932	Dog	2019	wound	Escherichia coli	R	S	S	I	S	R	S
933	Dog	2019	skin/soft tissue	Escherichia coli	S	S	S	S	S	S	S
934	Dog	2019	skin/soft tissue	Escherichia coli	S	S	S	I	S	R	S
935	Dog	2019	skin/soft tissue	Escherichia coli	S	S	S	S	S	S	S
936	Cat	2019	respiratory tract	Escherichia coli	S	S	S	S	S	S	S
937	Dog	2019	reproductive tract	Escherichia coli	S	S	S	S	S	S	S
938	Cat	2019	skin/soft tissue	Escherichia coli	S	S	S	S	S	S	S
939	Dog	2019	other	Escherichia coli	S	S	S	S	S	S	S
940	Dog	2019	wound	Escherichia coli	S	S	S	S	S	S	S
941	Dog	2019	respiratory tract	Escherichia coli	S	S	S	S	S	S	S
942	Dog	2019	other	Escherichia coli	S	S	S	S	S	S	S
943	Dog	2019	reproductive tract	Escherichia coli	S	S	S	S	S	S	S
944	Dog	2019	other	Escherichia coli	S	S	S	S	S	S	S
945	Dog	2019	other	Escherichia coli	S	S	S	R	S	S	S
946	Dog	2019	other	Escherichia coli	R	S	I	R	I	S	R
947	Dog	2019	skin/soft tissue	Escherichia coli	S	S	S	S	S	S	S
948	Dog	2019	reproductive tract	Escherichia coli	S	S	S	S	S	S	S
949	Cat	2019	respiratory tract	Escherichia coli	R	S	R	R	S	R	S
950	Dog	2019	skin/soft tissue	Escherichia coli	S	S	S	R	S	S	S
951	Dog	2019	other	Escherichia coli	S	S	I	S	S	R	I
952	Dog	2019	reproductive tract	Escherichia coli	S	S	S	S	S	S	S
953	Cat	2019	reproductive tract	Escherichia coli	S	S	S	S	I	S	S
954	Dog	2019	UTI	Escherichia coli	S	S	S	S	S	S	S
955	Dog	2019	reproductive tract	Escherichia coli	S	S	R	R	S	R	S
956	Dog	2019	respiratory tract	Escherichia coli	S	S	S	S	S	S	S
957	Dog	2019	reproductive tract	Escherichia coli	S	S	S	S	S	S	S
958	Dog	2019	wound	Escherichia coli	R	S	S	S	S	S	S
959	Dog	2019	wound	Escherichia coli	S	S	S	S	S	S	S
960	Dog	2019	other	Escherichia coli	S	S	S	S	S	S	S
961	Dog	2019	other	Escherichia coli	S	R	R	R	R	R	S
962	Cat	2019	skin/soft tissue	Escherichia coli	S	S	S	S	S	S	S
963	Dog	2019	respiratory tract	Escherichia coli	S	S	S	R	S	R	S
964	Dog	2019	reproductive tract	Escherichia coli	S	S	S	S	S	S	S
965	Dog	2019	reproductive tract	Escherichia coli	S	S	S	S	S	S	S
966	Dog	2019	skin/soft tissue	Escherichia coli	S	S	S	S	S	S	S
967	Dog	2019	UTI	Escherichia coli	S	S	S	S	S	S	S
968	Dog	2019	UTI	Escherichia coli	S	S	R	I	S	S	S
969	Dog	2019	wound	Escherichia coli	S	S	S	S	S	S	S
970	Cat	2019	UTI	Escherichia coli	S	S	S	S	S	S	S
971	Dog	2019	reproductive tract	Escherichia coli	S	S	S	S	S	S	S
972	Dog	2019	reproductive tract	Escherichia coli	S	S	S	I	S	S	S
973	Dog	2019	reproductive tract	Escherichia coli	S	S	S	S	S	S	S
974	Dog	2019	wound	Escherichia coli	S	S	S	S	S	S	S
975	Dog	2019	skin/soft tissue	Escherichia coli	R	S	S	S	S	S	S
976	Dog	2019	skin/soft tissue	Escherichia coli	S	S	S	S	S	S	S
977	Dog	2019	reproductive tract	Escherichia coli	S	S	S	S	S	S	S
978	Dog	2019	other	Escherichia coli	S	S	S	S	S	S	S
979	Dog	2019	reproductive tract	Escherichia coli	S	S	S	R	R	R	S
980	Dog	2019	respiratory tract	Escherichia coli	S	S	S	S	S	S	S
981	Dog	2019	respiratory tract	Escherichia coli	S	S	R	S	R	R	S
982	Cat	2019	other	Escherichia coli	-	S	S	S	S	S	S
983	Dog	2019	skin/soft tissue	Escherichia coli	S	S	S	S	S	S	S
984	Dog	2019	other	Escherichia coli	S	S	S	S	S	S	S
985	Cat	2019	other	Escherichia coli	S	S	S	S	S	S	S
986	Dog	2019	UTI	Escherichia coli	S	S	S	S	S	S	S
987	Dog	2019	reproductive tract	Escherichia coli	S	S	S	S	S	S	S
988	Dog	2019	wound	Escherichia coli	R	S	R	R	S	R	S
989	Cat	2019	respiratory tract	Escherichia coli	S	S	S	S	S	S	S
990	Dog	2019	other	Escherichia coli	S	S	S	S	S	S	S
991	Dog	2019	wound	Escherichia coli	S	S	S	S	S	S	S
992	Dog	2019	skin/soft tissue	Escherichia coli	S	S	S	I	S	S	S
993	Dog	2019	wound	Escherichia coli	S	S	S	R	R	R	I
994	Cat	2019	respiratory tract	Escherichia coli	S	S	S	S	S	S	I
995	Dog	2019	skin/soft tissue	Escherichia coli	S	S	S	S	S	S	S
996	Dog	2019	UTI	Escherichia coli	S	S	S	S	S	S	S
997	Dog	2019	other	Escherichia coli	S	S	S	S	S	S	S
998	Dog	2019	other	Escherichia coli	S	S	S	S	I	S	I
999	Dog	2019	other	Escherichia coli	S	S	S	S	S	S	S
1000	Cat	2019	respiratory tract	Escherichia coli	S	S	S	S	S	S	S
1001	Dog	2019	other	Escherichia coli	S	S	S	S	S	S	S
1002	Cat	2019	other	Escherichia coli	S	S	S	S	S	S	S
1003	Cat	2019	UTI	Escherichia coli	S	S	S	S	S	S	S
1004	Dog	2019	skin/soft tissue	Escherichia coli	S	S	S	S	S	S	S
1005	Cat	2019	respiratory tract	Escherichia coli	S	S	S	S	S	S	I
1006	Dog	2019	skin/soft tissue	Escherichia coli	S	S	S	S	S	S	S
1007	Cat	2019	reproductive tract	Escherichia coli	S	S	S	S	S	S	S
1008	Cat	2019	respiratory tract	Escherichia coli	S	S	R	R	S	R	S
1009	Dog	2019	other	Escherichia coli	S	S	R	R	S	R	S
1010	Dog	2019	other	Escherichia coli	S	S	S	S	S	S	S
1011	Dog	2019	skin/soft tissue	Escherichia coli	S	S	S	S	S	S	S
1012	Dog	2019	other	Escherichia coli	S	S	S	R	I	S	R
1013	Cat	2019	UTI	Escherichia coli	S	S	S	S	S	S	S
1014	Dog	2019	wound	Escherichia coli	S	S	S	S	S	S	S
1015	Dog	2019	skin/soft tissue	Escherichia coli	S	S	S	S	S	S	S
1016	Dog	2019	other	Escherichia coli	S	S	S	S	S	S	S
1017	Dog	2019	skin/soft tissue	Escherichia coli	R	S	S	S	S	S	S
1018	Dog	2019	wound	Escherichia coli	S	S	S	S	S	S	S
1019	Dog	2019	respiratory tract	Escherichia coli	S	S	S	R	R	S	S
1020	Dog	2019	skin/soft tissue	Escherichia coli	S	S	S	S	S	S	S
1021	Dog	2019	respiratory tract	Escherichia coli	S	S	S	S	S	S	S
1022	Dog	2019	reproductive tract	Escherichia coli	S	S	S	S	S	S	S
1023	Cat	2019	other	Escherichia coli	S	S	S	S	S	S	S
1024	Cat	2019	other	Escherichia coli	S	S	S	I	S	S	S
1025	Dog	2019	skin/soft tissue	Escherichia coli	S	S	S	S	S	S	S
1026	Dog	2019	other	Escherichia coli	S	S	S	S	S	S	S
1027	Dog	2019	skin/soft tissue	Escherichia coli	S	S	S	S	S	R	S
1028	Dog	2019	other	Escherichia coli	S	S	S	S	S	S	S
1029	Cat	2019	other	Escherichia coli	S	S	S	S	S	R	S
1030	Dog	2019	other	Escherichia coli	S	S	S	S	S	S	S
1031	Dog	2019	skin/soft tissue	Escherichia coli	S	S	S	S	S	S	I
1032	Cat	2019	UTI	Escherichia coli	S	S	S	S	S	S	S
1033	Dog	2019	wound	Escherichia coli	S	S	R	R	R	R	S
1034	Dog	2019	other	Escherichia coli	S	S	S	S	S	S	S
1035	Dog	2019	other	Escherichia coli	S	S	S	S	S	S	S
1036	Cat	2019	UTI	Escherichia coli	S	S	S	S	S	S	S
1037	Dog	2019	other	Escherichia coli	-	-	-	-	-	-	-
1038	Cat	2019	wound	Escherichia coli	S	S	S	S	S	S	S
1039	Dog	2019	UTI	Escherichia coli	S	S	S	S	S	S	S
1040	Dog	2019	reproductive tract	Escherichia coli	S	S	S	S	S	S	S
1041	Cat	2019	other	Escherichia coli	S	S	S	I	R	R	S
1042	Dog	2019	other	Escherichia coli	S	S	S	S	S	S	I
1043	Dog	2019	reproductive tract	Escherichia coli	S	R	S	S	S	R	S
1044	Dog	2019	skin/soft tissue	Escherichia coli	S	S	S	R	S	S	S
1045	Cat	2019	other	Escherichia coli	S	S	S	S	S	S	S
1046	Dog	2019	reproductive tract	Escherichia coli	R	S	S	S	R	S	R
1047	Dog	2019	UTI	Escherichia coli	S	S	S	S	S	S	S
1048	Dog	2019	other	Escherichia coli	S	S	S	R	R	S	S
1049	Cat	2019	respiratory tract	Escherichia coli	R	S	S	S	S	S	S
1050	Dog	2019	reproductive tract	Escherichia coli	S	S	S	S	S	S	S
1051	Dog	2019	skin/soft tissue	Escherichia coli	R	S	S	S	R	S	R
1052	Dog	2019	reproductive tract	Escherichia coli	S	S	S	S	S	S	S
1053	Dog	2019	UTI	Escherichia coli	S	S	S	S	S	S	S
1054	Dog	2019	respiratory tract	Escherichia coli	S	S	S	S	S	S	R
1055	Dog	2019	other	Escherichia coli	S	S	S	S	S	S	S
1056	Dog	2019	skin/soft tissue	Escherichia coli	S	S	S	S	S	S	S
1057	Dog	2019	other	Escherichia coli	S	S	S	S	S	S	S
1058	Dog	2019	reproductive tract	Escherichia coli	S	S	S	S	S	S	S
1059	Dog	2019	other	Escherichia coli	S	S	S	S	S	S	S
1060	Dog	2019	respiratory tract	Escherichia coli	S	R	R	I	S	R	S
1061	Dog	2019	skin/soft tissue	Escherichia coli	S	S	S	S	S	S	S
1062	Cat	2019	skin/soft tissue	Escherichia coli	S	S	S	S	S	S	S
1063	Cat	2019	respiratory tract	Escherichia coli	R	S	S	I	R	R	R
1064	Dog	2019	skin/soft tissue	Escherichia coli	S	S	S	S	S	S	S
1065	Dog	2019	respiratory tract	Escherichia coli	R	S	S	S	S	S	R
1066	Dog	2019	other	Escherichia coli	S	S	S	S	S	S	S
1067	Dog	2019	reproductive tract	Escherichia coli	S	S	S	S	S	S	S
1068	Dog	2019	reproductive tract	Escherichia coli	S	S	S	R	S	S	I
1069	Cat	2019	UTI	Escherichia coli	S	S	S	S	S	S	S
1070	Dog	2019	other	Escherichia coli	S	S	R	S	S	S	S
1071	Cat	2019	wound	Escherichia coli	S	S	S	S	S	S	S
1072	Dog	2019	skin/soft tissue	Escherichia coli	I	S	S	R	R	R	S
1073	Dog	2019	reproductive tract	Escherichia coli	S	S	S	S	S	S	S
1074	Dog	2019	skin/soft tissue	Escherichia coli	R	S	R	S	I	R	I
1075	Dog	2019	other	Escherichia coli	S	S	S	S	S	S	S
1076	Dog	2019	other	Escherichia coli	S	S	S	S	S	S	S
1077	Cat	2019	other	Escherichia coli	S	S	S	S	S	S	S
1078	Cat	2019	UTI	Escherichia coli	S	S	S	S	S	S	S
1079	Dog	2019	respiratory tract	Escherichia coli	S	S	S	S	S	S	S
1080	Dog	2019	skin/soft tissue	Escherichia coli	S	S	S	S	S	S	S
1081	Cat	2019	UTI	Escherichia coli	S	S	S	I	S	S	S
1082	Dog	2019	skin/soft tissue	Escherichia coli	S	S	S	S	S	S	S
1083	Dog	2019	reproductive tract	Escherichia coli	S	S	R	R	S	R	S
1084	Dog	2019	other	Escherichia coli	S	S	S	S	S	S	I
1085	Dog	2019	skin/soft tissue	Escherichia coli	S	S	S	R	S	S	S
1086	Dog	2019	other	Escherichia coli	S	S	S	S	S	S	S
1087	Dog	2019	other	Escherichia coli	S	S	S	S	S	S	S
1088	Dog	2019	other	Escherichia coli	R	S	S	R	R	S	R
1089	Dog	2019	other	Escherichia coli	S	S	S	R	S	S	S
1090	Dog	2019	other	Escherichia coli	S	R	S	S	S	S	S
1091	Dog	2019	other	Escherichia coli	S	S	S	S	S	S	S
1092	Dog	2019	other	Escherichia coli	-	-	-	-	-	-	-
1092	Dog	2019	other	Escherichia coli	-	-	-	-	-	-	-
1092	Dog	2019	other	Escherichia coli	-	-	-	-	-	-	-
1093	Dog	2019	skin/soft tissue	Escherichia coli	R	S	R	R	R	R	S
1094	Cat	2019	UTI	Escherichia coli	S	S	S	S	S	S	S
1095	Dog	2019	skin/soft tissue	Escherichia coli	S	S	S	S	S	S	S
1096	Dog	2019	other	Escherichia coli	S	S	S	S	S	S	S
1097	Dog	2019	other	Escherichia coli	S	S	S	S	S	S	S
1098	Dog	2019	other	Escherichia coli	I	S	S	I	R	S	R
1099	Dog	2019	other	Escherichia coli	S	S	S	S	S	S	S
1100	Dog	2019	other	Escherichia coli	R	S	S	S	S	S	I
1101	Cat	2019	UTI	Escherichia coli	S	S	S	S	S	S	S
1102	Dog	2019	other	Escherichia coli	S	S	S	S	S	S	S
1103	Dog	2019	UTI	Escherichia coli	S	S	S	S	S	S	S
1104	Cat	2019	other	Escherichia coli	S	S	S	S	S	S	S
1105	Dog	2019	wound	Escherichia coli	S	S	S	S	S	S	S
1106	Cat	2019	respiratory tract	Escherichia coli	S	S	S	S	S	S	S
1107	Cat	2019	wound	Escherichia coli	S	S	S	S	S	S	S
1108	Dog	2019	reproductive tract	Escherichia coli	S	S	S	S	S	S	S
1109	Cat	2019	UTI	Escherichia coli	S	S	S	S	S	S	S
1110	Dog	2019	respiratory tract	Escherichia coli	S	S	S	S	S	S	S
1111	Dog	2019	skin/soft tissue	Escherichia coli	S	S	S	S	S	S	S
1112	Dog	2019	respiratory tract	Escherichia coli	S	S	R	R	S	R	S
1113	Dog	2019	reproductive tract	Escherichia coli	S	S	S	S	S	S	S
1114	Cat	2019	respiratory tract	Escherichia coli	S	S	S	S	S	S	S
1115	Dog	2019	respiratory tract	Escherichia coli	S	S	S	S	S	S	S
1116	Dog	2019	reproductive tract	Escherichia coli	S	S	S	S	S	S	S
1117	Dog	2019	other	Escherichia coli	S	S	S	S	S	S	R
1118	Dog	2019	wound	Escherichia coli	S	S	S	S	S	S	S
1119	Dog	2019	wound	Escherichia coli	S	S	S	S	S	S	S
1120	Cat	2019	UTI	Escherichia coli	S	S	S	S	S	S	S
1121	Dog	2019	wound	Escherichia coli	S	S	S	S	S	S	S
1122	Dog	2019	other	Escherichia coli	S	S	S	I	S	R	S
1123	Dog	2019	skin/soft tissue	Escherichia coli	R	S	S	I	S	R	S
1124	Dog	2019	skin/soft tissue	Escherichia coli	S	S	S	S	S	S	S
1125	Dog	2019	reproductive tract	Escherichia coli	S	S	S	R	R	S	I
1126	Cat	2019	other	Escherichia coli	S	S	S	S	S	S	S
1127	Dog	2019	skin/soft tissue	Escherichia coli	S	S	S	R	R	S	R
1128	Cat	2019	other	Escherichia coli	S	S	S	S	S	S	S
1129	Cat	2019	respiratory tract	Escherichia coli	S	S	S	S	S	S	S
1130	Dog	2019	reproductive tract	Escherichia coli	S	S	S	S	S	S	S
1131	Dog	2019	skin/soft tissue	Escherichia coli	S	S	S	S	S	S	S
1132	Cat	2019	other	Escherichia coli	S	S	S	S	S	S	S
1133	Dog	2019	wound	Escherichia coli	R	S	R	R	S	R	S
1134	Dog	2019	skin/soft tissue	Escherichia coli	S	S	S	R	S	R	S
1135	Dog	2019	UTI	Escherichia coli	S	S	S	S	S	S	S
1136	Dog	2019	other	Escherichia coli	S	S	S	S	S	S	S
1137	Dog	2019	respiratory tract	Escherichia coli	S	S	S	S	S	S	S
1138	Cat	2019	UTI	Escherichia coli	S	S	S	S	S	S	S
1139	Dog	2019	skin/soft tissue	Escherichia coli	S	S	S	S	S	S	S
1140	Dog	2019	reproductive tract	Escherichia coli	S	S	S	S	S	S	S
1141	Dog	2019	reproductive tract	Escherichia coli	-	-	-	-	-	-	-
1142	Dog	2019	other	Escherichia coli	S	S	S	S	S	S	S
1143	Dog	2019	skin/soft tissue	Escherichia coli	R	R	R	I	S	R	S
1144	Dog	2019	other	Escherichia coli	S	S	S	S	S	S	S
1145	Dog	2019	respiratory tract	Escherichia coli	S	S	S	S	S	S	S
1146	Dog	2019	wound	Escherichia coli	S	S	S	S	S	S	S
1147	Dog	2019	reproductive tract	Escherichia coli	S	S	S	S	S	S	S
1148	Dog	2019	other	Escherichia coli	S	S	S	S	S	R	S
1149	Dog	2019	other	Escherichia coli	S	S	S	S	S	S	S
1150	Cat	2019	UTI	Escherichia coli	S	S	S	S	S	S	S
1151	Dog	2019	other	Escherichia coli	S	S	S	S	S	S	S
1152	Dog	2019	UTI	Escherichia coli	S	S	R	I	R	R	S
1153	Dog	2019	UTI	Escherichia coli	S	S	S	S	S	S	S
1154	Dog	2019	respiratory tract	Escherichia coli	S	S	S	S	S	S	S
1155	Dog	2019	skin/soft tissue	Escherichia coli	S	S	S	S	S	S	S
1156	Dog	2019	wound	Escherichia coli	S	S	S	S	S	S	R
1157	Dog	2019	skin/soft tissue	Escherichia coli	S	S	S	S	S	S	S
1158	Cat	2019	skin/soft tissue	Escherichia coli	R	S	I	S	R	S	R
1159	Cat	2019	skin/soft tissue	Escherichia coli	S	S	S	S	S	S	S
1160	Dog	2019	other	Escherichia coli	S	S	S	S	S	S	S
1161	Dog	2019	other	Escherichia coli	S	S	S	S	S	S	S
1162	Dog	2019	wound	Escherichia coli	S	S	S	S	S	S	S
1163	Dog	2019	skin/soft tissue	Escherichia coli	S	S	S	S	S	S	S
1164	Cat	2019	skin/soft tissue	Escherichia coli	S	S	S	S	S	S	S
1165	Dog	2019	skin/soft tissue	Escherichia coli	S	S	S	S	S	S	S
1166	Dog	2019	UTI	Escherichia coli	S	S	S	S	S	S	S
1167	Dog	2019	reproductive tract	Escherichia coli	S	S	S	S	S	S	S
1167	Dog	2019	reproductive tract	Escherichia coli	S	S	S	S	S	S	S
1168	Dog	2019	reproductive tract	Escherichia coli	S	S	S	S	S	S	S
1169	Cat	2019	UTI	Escherichia coli	S	S	S	S	S	S	S
1170	Dog	2019	skin/soft tissue	Escherichia coli	S	S	S	S	S	S	S
1171	Cat	2019	wound	Escherichia coli	S	S	S	S	S	S	R
1172	Dog	2019	skin/soft tissue	Escherichia coli	S	S	S	S	S	S	S
1173	Dog	2019	skin/soft tissue	Escherichia coli	S	S	S	S	S	S	S
1174	Cat	2019	wound	Escherichia coli	S	S	S	S	S	S	S
1175	Cat	2019	UTI	Escherichia coli	R	S	S	S	S	S	R
1176	Dog	2019	UTI	Escherichia coli	S	S	S	R	-	R	S
1177	Dog	2019	skin/soft tissue	Escherichia coli	S	S	S	S	S	R	S
1178	Cat	2019	UTI	Escherichia coli	S	S	S	S	S	S	S
1179	Dog	2019	skin/soft tissue	Escherichia coli	-	R	S	S	S	S	S
1180	Dog	2019	UTI	Escherichia coli	S	S	S	S	S	S	S
1181	Dog	2019	reproductive tract	Escherichia coli	S	S	S	S	S	S	S
1182	Dog	2019	UTI	Escherichia coli	S	S	S	S	S	S	S
1183	Dog	2019	other	Escherichia coli	R	S	S	S	S	S	S
1184	Dog	2019	reproductive tract	Escherichia coli	S	S	S	S	S	S	S
1185	Dog	2019	reproductive tract	Escherichia coli	S	S	S	S	S	S	S
1186	Dog	2019	reproductive tract	Escherichia coli	S	S	S	S	S	S	S
1187	Dog	2019	UTI	Escherichia coli	S	S	S	S	S	S	S
1188	Cat	2019	other	Escherichia coli	S	S	S	S	S	S	S
1189	Dog	2019	other	Escherichia coli	S	S	S	S	S	S	S
1190	Dog	2019	other	Escherichia coli	S	S	S	I	S	S	S
1191	Dog	2019	respiratory tract	Escherichia coli	S	S	S	S	S	S	S
1192	Dog	2019	skin/soft tissue	Escherichia coli	R	S	S	R	R	S	S
1193	Cat	2019	skin/soft tissue	Escherichia coli	S	S	S	I	R	S	S
1194	Dog	2019	reproductive tract	Escherichia coli	S	S	S	S	S	S	S
1195	Cat	2019	other	Escherichia coli	S	S	S	S	S	S	S
1196	Cat	2019	wound	Escherichia coli	S	R	R	R	S	R	S
1197	Dog	2019	respiratory tract	Escherichia coli	S	S	S	S	S	S	S
1198	Cat	2019	respiratory tract	Escherichia coli	S	S	S	S	S	S	S
1199	Cat	2019	respiratory tract	Escherichia coli	S	S	S	S	S	S	S
1200	Dog	2019	other	Escherichia coli	S	S	S	S	S	S	S
1201	Cat	2019	skin/soft tissue	Escherichia coli	S	S	S	S	S	S	S
1202	Dog	2019	other	Escherichia coli	S	S	S	R	S	S	S
1203	Dog	2019	wound	Escherichia coli	S	S	S	S	S	S	S
1204	Dog	2019	other	Escherichia coli	S	S	S	S	S	S	S
1205	Dog	2019	other	Escherichia coli	S	S	S	S	S	S	S
1206	Dog	2019	other	Escherichia coli	S	S	R	R	S	R	S
1207	Dog	2019	other	Escherichia coli	S	S	R	R	S	R	S
1208	Dog	2019	skin/soft tissue	Escherichia coli	S	R	S	S	S	R	S
1209	Cat	2019	other	Escherichia coli	S	S	R	S	R	R	S
1210	Dog	2019	skin/soft tissue	Escherichia coli	S	S	S	R	S	R	S
1211	Dog	2019	other	Escherichia coli	S	S	S	S	S	S	S
1212	Cat	2019	other	Escherichia coli	-	-	-	-	-	-	-
1213	Cat	2019	other	Escherichia coli	S	S	S	S	S	S	S
1214	Dog	2019	other	Escherichia coli	S	S	S	S	S	S	S
1215	Dog	2019	UTI	Escherichia coli	S	S	S	S	S	S	S
1216	Dog	2019	other	Escherichia coli	S	S	S	S	S	S	S
1217	Dog	2019	skin/soft tissue	Escherichia coli	S	S	S	S	S	S	S
1218	Dog	2019	reproductive tract	Escherichia coli	S	S	S	S	S	S	S
1219	Dog	2019	other	Escherichia coli	S	S	S	S	S	S	S
1220	Dog	2019	UTI	Escherichia coli	S	S	S	I	S	S	S
1221	Dog	2019	respiratory tract	Escherichia coli	S	S	S	S	S	S	S
1222	Dog	2019	skin/soft tissue	Escherichia coli	S	S	S	S	S	S	S
1223	Dog	2019	UTI	Escherichia coli	S	S	S	S	S	S	S
1224	Cat	2019	UTI	Escherichia coli	S	S	S	S	S	S	S
1225	Dog	2019	other	Escherichia coli	S	S	S	S	S	S	S
1226	Dog	2019	skin/soft tissue	Escherichia coli	R	S	S	I	R	R	R
1227	Dog	2019	skin/soft tissue	Escherichia coli	R	S	I	R	R	R	R
1228	Dog	2019	respiratory tract	Escherichia coli	S	S	S	S	S	S	S
1229	Dog	2019	skin/soft tissue	Escherichia coli	S	S	S	S	S	S	S
1230	Dog	2019	respiratory tract	Escherichia coli	S	S	R	R	R	S	S
1231	Cat	2019	respiratory tract	Escherichia coli	S	S	S	S	S	S	S
1232	Dog	2019	other	Escherichia coli	S	S	S	S	S	S	S
1233	Cat	2019	other	Escherichia coli	S	S	S	S	S	S	S
1234	Dog	2019	other	Escherichia coli	R	S	S	S	S	S	S
1235	Dog	2019	skin/soft tissue	Escherichia coli	S	S	S	S	S	S	S
1236	Dog	2019	wound	Escherichia coli	S	S	S	S	S	S	S
1237	Cat	2019	other	Escherichia coli	S	S	S	S	S	S	S
1238	Cat	2019	wound	Escherichia coli	S	S	S	S	S	S	S
1239	Dog	2019	skin/soft tissue	Escherichia coli	S	S	S	S	S	S	S
1240	Cat	2019	respiratory tract	Escherichia coli	S	S	S	S	I	S	I
1241	Dog	2019	reproductive tract	Escherichia coli	S	S	S	S	S	S	S
1242	Dog	2019	respiratory tract	Escherichia coli	S	S	S	S	S	S	S
1243	Cat	2019	skin/soft tissue	Escherichia coli	S	S	S	S	S	S	R
1244	Cat	2019	respiratory tract	Escherichia coli	R	S	S	S	S	S	S
1245	Dog	2019	respiratory tract	Escherichia coli	S	S	S	S	S	S	S
1246	Cat	2019	skin/soft tissue	Escherichia coli	I	S	R	R	S	R	S
1247	Dog	2019	other	Escherichia coli	S	S	S	S	S	S	S
1248	Dog	2019	reproductive tract	Escherichia coli	S	S	S	S	S	S	S
1249	Dog	2019	other	Escherichia coli	I	S	S	S	S	S	S
1250	Dog	2019	other	Escherichia coli	R	I	R	R	R	R	R
1251	Cat	2019	skin/soft tissue	Escherichia coli	S	S	S	S	S	S	S
1252	Dog	2019	skin/soft tissue	Escherichia coli	S	S	S	S	S	S	S
1253	Dog	2019	wound	Escherichia coli	S	S	S	S	S	S	S
1254	Dog	2019	other	Escherichia coli	S	S	S	S	S	S	S
1255	Dog	2019	reproductive tract	Escherichia coli	S	S	S	S	S	S	S
1256	Dog	2019	other	Escherichia coli	S	S	S	S	S	S	S
1257	Dog	2019	other	Escherichia coli	S	S	S	S	R	S	S
1258	Cat	2019	wound	Escherichia coli	S	S	S	S	S	S	S
1259	Dog	2019	skin/soft tissue	Escherichia coli	S	S	S	S	S	S	S
1260	Dog	2019	other	Escherichia coli	S	S	S	S	S	S	S
1261	Dog	2019	wound	Escherichia coli	S	S	S	S	S	S	S
1262	Dog	2019	skin/soft tissue	Escherichia coli	S	S	S	S	S	S	S
1263	Dog	2019	UTI	Escherichia coli	S	S	S	S	S	S	S
1264	Dog	2019	reproductive tract	Escherichia coli	S	S	S	S	S	S	S
1265	Dog	2019	respiratory tract	Escherichia coli	S	S	S	S	S	S	S
1266	Dog	2019	reproductive tract	Escherichia coli	S	S	S	S	S	S	S
1267	Dog	2019	wound	Escherichia coli	S	S	S	S	S	S	S
1268	Dog	2019	other	Escherichia coli	S	S	S	S	S	S	S
1269	Cat	2019	wound	Escherichia coli	S	S	S	S	S	S	S
1270	Dog	2019	reproductive tract	Escherichia coli	S	S	S	S	S	S	S
1271	Dog	2019	skin/soft tissue	Escherichia coli	S	S	S	S	S	S	S
1272	Dog	2019	other	Escherichia coli	S	S	S	S	S	S	S
1273	Dog	2019	other	Escherichia coli	S	S	S	S	R	R	S
1274	Dog	2019	skin/soft tissue	Escherichia coli	S	S	S	S	S	R	S
1275	Dog	2019	reproductive tract	Escherichia coli	S	S	S	S	S	S	S
1276	Cat	2019	other	Escherichia coli	S	S	S	S	S	S	S
1277	Dog	2019	skin/soft tissue	Escherichia coli	S	S	S	S	S	S	I
1278	Dog	2019	respiratory tract	Escherichia coli	R	S	S	S	S	S	S
1279	Dog	2019	skin/soft tissue	Escherichia coli	S	S	S	S	S	S	S
1280	Dog	2019	skin/soft tissue	Escherichia coli	S	S	I	S	S	S	S
1281	Dog	2019	wound	Escherichia coli	S	S	S	S	S	S	S
1282	Dog	2019	other	Escherichia coli	S	S	S	S	R	S	S
1283	Dog	2019	other	Escherichia coli	S	S	S	S	S	S	S
1284	Dog	2019	other	Escherichia coli	S	S	S	S	S	S	S
1285	Dog	2019	wound	Escherichia coli	I	S	I	S	I	S	S
1286	Cat	2019	UTI	Escherichia coli	S	S	S	S	S	S	S
1287	Dog	2019	skin/soft tissue	Escherichia coli	S	S	S	S	S	S	S
1288	Cat	2019	reproductive tract	Escherichia coli	S	S	S	S	S	S	S
1289	Dog	2019	UTI	Escherichia coli	S	S	S	S	S	R	S
1290	Dog	2019	wound	Escherichia coli	S	S	S	S	S	S	S
1291	Cat	2019	respiratory tract	Escherichia coli	S	S	S	S	S	S	S
1292	Dog	2019	respiratory tract	Escherichia coli	R	S	R	I	I	R	S
1293	Dog	2019	UTI	Escherichia coli	R	S	S	S	S	S	S
1294	Dog	2019	other	Escherichia coli	S	S	S	R	R	S	S
1295	Dog	2019	respiratory tract	Escherichia coli	S	S	S	S	S	S	S
1296	Dog	2019	reproductive tract	Escherichia coli	S	S	S	S	S	S	S
1297	Dog	2019	reproductive tract	Escherichia coli	S	S	S	S	S	S	S
1298	Dog	2019	skin/soft tissue	Escherichia coli	S	S	S	R	S	S	I
1299	Dog	2019	reproductive tract	Escherichia coli	S	S	R	R	R	R	S
1300	Dog	2019	other	Escherichia coli	S	S	S	S	S	S	S
1301	Dog	2019	respiratory tract	Escherichia coli	S	S	S	S	S	S	S
1302	Dog	2019	wound	Escherichia coli	S	S	S	S	S	S	R
1303	Dog	2019	reproductive tract	Escherichia coli	S	S	S	S	S	S	S
1304	Dog	2019	skin/soft tissue	Escherichia coli	S	S	S	S	S	S	S
1305	Dog	2019	respiratory tract	Escherichia coli	S	S	S	S	S	S	I
1306	Dog	2019	other	Escherichia coli	S	S	S	S	S	S	S
1307	Dog	2019	skin/soft tissue	Escherichia coli	S	S	S	S	S	S	S
1308	Dog	2019	other	Escherichia coli	R	S	S	S	R	S	R
1309	Cat	2019	respiratory tract	Escherichia coli	R	S	S	S	S	S	S
1310	Dog	2019	other	Escherichia coli	S	S	S	S	S	S	S
1311	Cat	2019	respiratory tract	Escherichia coli	S	S	R	R	R	R	S
1312	Cat	2019	skin/soft tissue	Escherichia coli	S	S	S	S	S	R	S
1313	Cat	2019	reproductive tract	Escherichia coli	S	S	S	S	S	S	S
1314	Dog	2019	UTI	Escherichia coli	S	S	S	S	S	S	S
1315	Dog	2019	wound	Escherichia coli	S	S	S	S	S	S	S
1316	Dog	2019	reproductive tract	Escherichia coli	S	S	S	S	S	S	S
1317	Dog	2019	skin/soft tissue	Escherichia coli	S	S	S	S	S	S	S
1318	Dog	2019	other	Escherichia coli	R	R	R	R	R	R	S
1319	Cat	2019	skin/soft tissue	Escherichia coli	S	S	S	S	S	S	S
1320	Dog	2019	skin/soft tissue	Escherichia coli	S	S	S	S	S	S	S
1321	Dog	2019	wound	Escherichia coli	S	S	S	S	S	S	S
1322	Dog	2019	other	Escherichia coli	S	S	S	S	S	S	S
1323	Cat	2019	respiratory tract	Escherichia coli	S	S	S	S	S	S	S
1324	Dog	2019	other	Escherichia coli	S	S	S	S	S	S	S
1325	Dog	2019	other	Escherichia coli	S	S	S	S	S	S	S
1326	Cat	2019	respiratory tract	Escherichia coli	S	S	S	R	S	S	I
1327	Dog	2019	skin/soft tissue	Escherichia coli	S	S	R	R	S	R	S
1328	Dog	2019	other	Escherichia coli	-	-	-	-	-	-	-
1329	Cat	2019	other	Escherichia coli	-	-	-	-	-	-	-
1330	Dog	2019	other	Escherichia coli	S	S	S	S	S	S	S
1331	Dog	2019	other	Escherichia coli	-	-	-	-	-	-	-
1332	Cat	2019	other	Escherichia coli	S	S	S	S	S	S	S
1332	Cat	2019	other	Escherichia coli	S	R	S	R	S	S	S
1333	Dog	2019	other	Escherichia coli	-	-	-	-	-	-	-
1334	Dog	2019	other	Escherichia coli	S	S	S	S	S	S	S
1335	Dog	2019	other	Escherichia coli	R	S	S	S	I	S	R
1336	Cat	2019	UTI	Escherichia coli	S	S	S	S	S	S	S
1337	Dog	2019	other	Escherichia coli	S	S	S	S	S	S	S
1338	Dog	2019	other	Escherichia coli	S	S	S	S	S	S	S
1339	Dog	2019	skin/soft tissue	Escherichia coli	S	S	S	S	S	S	S
1340	Dog	2019	other	Escherichia coli	R	R	S	S	S	S	S
1341	Dog	2019	reproductive tract	Escherichia coli	S	S	S	S	S	S	S
1342	Dog	2019	skin/soft tissue	Escherichia coli	S	S	S	S	R	S	S
1343	Dog	2019	reproductive tract	Escherichia coli	S	S	S	S	S	S	S
1344	Dog	2019	wound	Escherichia coli	S	S	S	S	S	S	S
1345	Cat	2019	UTI	Escherichia coli	S	S	S	S	S	S	S
1346	Dog	2019	respiratory tract	Escherichia coli	S	S	S	S	S	S	S
1347	Dog	2019	skin/soft tissue	Escherichia coli	R	S	S	I	R	S	R
1348	Dog	2019	wound	Escherichia coli	S	S	S	S	I	S	S
1349	Cat	2019	UTI	Escherichia coli	S	S	S	R	S	S	S
1350	Cat	2019	respiratory tract	Escherichia coli	S	S	S	S	S	S	S
1351	Cat	2019	respiratory tract	Escherichia coli	S	S	S	S	S	S	S
1352	Dog	2019	respiratory tract	Escherichia coli	S	S	S	S	S	S	S
1353	Dog	2019	reproductive tract	Escherichia coli	S	S	S	S	S	S	S
1354	Dog	2019	reproductive tract	Escherichia coli	S	S	S	S	S	S	S
1355	Dog	2019	UTI	Escherichia coli	S	S	S	S	S	R	S
1356	Dog	2019	other	Escherichia coli	S	S	S	S	S	S	S
1357	Dog	2019	skin/soft tissue	Escherichia coli	S	S	S	S	S	S	S
1358	Dog	2019	other	Escherichia coli	S	S	S	S	S	S	S
1359	Cat	2019	other	Escherichia coli	S	S	S	S	S	S	S
1360	Dog	2019	skin/soft tissue	Escherichia coli	S	S	S	S	S	S	S
1361	Dog	2019	UTI	Escherichia coli	S	S	S	S	S	S	S
1362	Dog	2019	skin/soft tissue	Escherichia coli	S	S	S	S	S	S	S
1363	Dog	2019	wound	Escherichia coli	S	S	S	S	S	S	S
1364	Cat	2019	other	Escherichia coli	S	S	S	S	S	S	S
1365	Dog	2019	reproductive tract	Escherichia coli	S	S	S	S	S	S	S
1366	Dog	2019	skin/soft tissue	Escherichia coli	R	S	R	R	S	R	S
1367	Dog	2019	UTI	Escherichia coli	S	S	S	S	S	S	S
1368	Dog	2019	skin/soft tissue	Escherichia coli	S	S	S	S	S	S	S
1369	Dog	2019	skin/soft tissue	Escherichia coli	S	S	S	S	S	S	S
1370	Cat	2019	wound	Escherichia coli	R	S	S	S	S	S	S
1371	Dog	2019	skin/soft tissue	Escherichia coli	S	R	S	R	R	R	R
1372	Dog	2019	other	Escherichia coli	S	S	S	S	S	S	S
1373	Cat	2019	UTI	Escherichia coli	S	S	S	S	S	S	S
1374	Dog	2019	UTI	Escherichia coli	S	S	S	S	S	S	S
1375	Dog	2019	UTI	Escherichia coli	S	S	S	S	S	S	S
1376	Dog	2019	other	Escherichia coli	S	S	S	S	S	S	S
1377	Cat	2019	other	Escherichia coli	S	S	S	S	I	R	R
1378	Dog	2019	respiratory tract	Escherichia coli	S	S	S	S	S	S	S
1379	Dog	2019	other	Escherichia coli	S	S	S	R	S	S	S
1380	Cat	2019	other	Escherichia coli	S	S	S	I	S	R	S
1381	Dog	2019	UTI	Escherichia coli	S	S	S	S	S	S	S
1382	Dog	2019	skin/soft tissue	Escherichia coli	S	S	S	S	S	S	R
1383	Dog	2019	skin/soft tissue	Escherichia coli	S	S	S	S	S	S	S
1384	Dog	2019	reproductive tract	Escherichia coli	S	S	S	S	S	S	S
1385	Cat	2019	other	Escherichia coli	-	-	-	-	-	-	-
1386	Dog	2019	other	Escherichia coli	-	-	-	-	-	-	-
1386	Dog	2019	other	Escherichia coli	-	-	-	-	-	-	-
1387	Dog	2019	other	Escherichia coli	S	R	R	S	S	R	S
1388	Dog	2019	other	Escherichia coli	S	S	S	S	S	S	S
1389	Cat	2019	other	Escherichia coli	S	S	S	S	S	S	S
1390	Dog	2019	respiratory tract	Escherichia coli	S	S	S	R	R	R	S
1391	Dog	2019	skin/soft tissue	Escherichia coli	S	S	S	I	S	S	S
1392	Dog	2019	other	Escherichia coli	S	S	S	S	S	S	S
1393	Dog	2019	other	Escherichia coli	S	S	S	S	R	S	S
1394	Dog	2019	respiratory tract	Escherichia coli	R	S	R	R	I	R	R
1395	Dog	2019	other	Escherichia coli	I	S	S	S	S	S	S
1396	Dog	2019	reproductive tract	Escherichia coli	S	S	R	S	S	S	S
1397	Dog	2019	reproductive tract	Escherichia coli	S	S	S	R	S	S	S
1398	Dog	2019	wound	Escherichia coli	S	S	S	S	S	S	S
1399	Cat	2019	other	Escherichia coli	S	S	S	S	S	S	S
1400	Cat	2019	other	Escherichia coli	S	S	S	S	S	S	S
1401	Cat	2019	respiratory tract	Escherichia coli	S	S	S	S	S	S	S
1402	Dog	2019	other	Escherichia coli	S	S	S	R	I	S	R
1403	Dog	2019	respiratory tract	Escherichia coli	S	R	S	R	S	R	S
1404	Dog	2019	UTI	Escherichia coli	S	S	S	S	S	S	S
1405	Dog	2019	other	Escherichia coli	R	S	R	I	S	R	S
1406	Dog	2019	skin/soft tissue	Escherichia coli	S	S	S	S	S	S	S
1407	Dog	2019	skin/soft tissue	Escherichia coli	I	S	S	S	S	S	R
1408	Dog	2019	other	Escherichia coli	R	S	S	S	S	S	S
1409	Dog	2019	wound	Escherichia coli	S	S	S	S	S	R	S
1410	Dog	2019	other	Escherichia coli	S	S	S	S	S	S	S
1411	Dog	2019	wound	Escherichia coli	S	S	S	S	S	S	S
1412	Cat	2019	UTI	Escherichia coli	S	S	S	S	S	S	S
1413	Dog	2019	respiratory tract	Escherichia coli	R	S	S	S	S	S	I
1414	Cat	2019	other	Escherichia coli	R	S	R	S	S	S	S
1415	Dog	2019	skin/soft tissue	Escherichia coli	S	S	S	R	S	S	S
1416	Dog	2019	reproductive tract	Escherichia coli	S	S	S	S	S	S	S
1417	Dog	2019	UTI	Escherichia coli	S	S	S	S	S	S	S
1418	Dog	2019	other	Escherichia coli	S	S	S	S	S	S	S
1419	Dog	2019	skin/soft tissue	Escherichia coli	S	S	S	S	S	R	S
1420	Dog	2019	other	Escherichia coli	S	S	S	S	S	S	S
1421	Dog	2019	UTI	Escherichia coli	S	S	S	S	S	S	S
1422	Dog	2019	other	Escherichia coli	S	S	S	S	S	S	S
1423	Dog	2019	other	Escherichia coli	S	S	S	S	S	S	S
1424	Cat	2019	respiratory tract	Escherichia coli	S	S	S	S	S	S	R
1425	Dog	2019	skin/soft tissue	Escherichia coli	S	S	S	S	S	R	S
1426	Dog	2019	reproductive tract	Escherichia coli	S	S	S	S	S	S	S
1427	Dog	2019	reproductive tract	Escherichia coli	S	S	S	S	S	S	S
1428	Cat	2019	wound	Escherichia coli	S	S	S	S	S	S	S
1429	Dog	2019	skin/soft tissue	Escherichia coli	S	S	S	S	S	S	S
1430	Dog	2019	other	Escherichia coli	S	S	I	S	S	R	S
1431	Dog	2019	skin/soft tissue	Escherichia coli	S	S	S	S	S	R	S
1432	Cat	2019	wound	Escherichia coli	S	S	S	S	S	S	S
1433	Dog	2019	other	Escherichia coli	S	S	S	S	S	S	S
1434	Dog	2019	other	Escherichia coli	S	S	S	S	S	S	S
1435	Dog	2019	wound	Escherichia coli	S	S	S	S	S	S	S
1436	Dog	2019	respiratory tract	Escherichia coli	S	S	S	S	S	S	S
1437	Dog	2019	wound	Escherichia coli	S	S	S	R	R	S	S
1438	Cat	2019	UTI	Escherichia coli	S	S	S	S	I	S	S
1439	Dog	2019	other	Escherichia coli	S	S	S	R	-	R	S
1440	Dog	2019	skin/soft tissue	Escherichia coli	S	S	S	S	S	S	S
1441	Dog	2019	other	Escherichia coli	S	S	S	S	S	S	S
1442	Cat	2019	other	Escherichia coli	R	S	S	R	S	S	I
1443	Cat	2019	other	Escherichia coli	R	R	R	S	S	S	S
1444	Dog	2019	respiratory tract	Escherichia coli	R	R	S	R	R	R	I
1445	Dog	2019	reproductive tract	Escherichia coli	S	S	S	S	S	S	S
1446	Dog	2019	reproductive tract	Escherichia coli	I	S	S	S	S	S	S
1447	Dog	2019	skin/soft tissue	Escherichia coli	S	S	S	S	S	S	R
1448	Cat	2019	respiratory tract	Escherichia coli	S	S	S	S	S	S	S
1449	Dog	2019	skin/soft tissue	Escherichia coli	S	S	S	R	S	R	S
1450	Dog	2019	skin/soft tissue	Escherichia coli	S	S	S	S	S	S	S
1451	Dog	2019	wound	Escherichia coli	-	-	-	-	-	-	-
1452	Dog	2019	other	Escherichia coli	S	S	S	R	R	R	S
1453	Dog	2019	skin/soft tissue	Escherichia coli	-	S	S	S	S	S	S
1454	Dog	2019	skin/soft tissue	Escherichia coli	R	S	R	R	R	R	R
1455	Cat	2019	other	Escherichia coli	R	I	S	S	S	S	S
1456	Dog	2019	other	Escherichia coli	S	S	S	S	S	R	S
1457	Dog	2019	respiratory tract	Escherichia coli	R	S	S	R	S	S	S
1458	Dog	2019	other	Escherichia coli	S	S	S	S	S	S	S
1459	Dog	2019	skin/soft tissue	Escherichia coli	S	S	S	S	S	S	S
1460	Dog	2019	reproductive tract	Escherichia coli	S	S	S	S	S	S	S
1461	Dog	2019	other	Escherichia coli	S	S	S	S	S	S	S
1462	Dog	2019	other	Escherichia coli	S	S	S	S	S	S	S
1463	Dog	2019	UTI	Escherichia coli	S	S	S	S	S	S	S
1464	Dog	2019	UTI	Escherichia coli	S	S	S	S	S	S	S
1465	Dog	2019	other	Escherichia coli	S	S	S	S	S	S	S
1466	Dog	2019	reproductive tract	Escherichia coli	S	S	S	S	S	S	S
1467	Dog	2019	other	Escherichia coli	S	S	S	S	S	S	S
1468	Dog	2019	skin/soft tissue	Escherichia coli	S	S	R	R	S	S	S
1469	Cat	2019	UTI	Escherichia coli	S	S	S	S	S	S	S
1470	Dog	2019	reproductive tract	Escherichia coli	S	S	S	S	S	S	S
1471	Dog	2019	reproductive tract	Escherichia coli	S	S	S	S	S	S	S
1472	Dog	2019	UTI	Escherichia coli	S	S	S	S	S	S	S
1473	Dog	2019	reproductive tract	Escherichia coli	S	S	S	S	S	S	S
1474	Dog	2019	skin/soft tissue	Escherichia coli	S	S	S	S	S	S	S
1475	Cat	2019	other	Escherichia coli	S	-	S	S	S	S	S
1476	Cat	2019	respiratory tract	Escherichia coli	S	S	S	S	S	S	S
1477	Dog	2019	skin/soft tissue	Escherichia coli	R	S	S	S	R	S	R
1478	Dog	2019	skin/soft tissue	Escherichia coli	S	S	S	S	S	S	S
1479	Dog	2019	other	Escherichia coli	S	S	S	S	S	S	S
1480	Cat	2019	respiratory tract	Escherichia coli	S	S	S	S	R	S	R
1481	Dog	2019	reproductive tract	Escherichia coli	S	S	S	S	S	S	S
1482	Dog	2019	skin/soft tissue	Escherichia coli	S	S	S	S	S	S	S
1483	Dog	2019	wound	Escherichia coli	S	S	S	S	S	S	S
1484	Dog	2019	other	Escherichia coli	S	S	S	S	S	S	S
1485	Dog	2019	other	Escherichia coli	S	S	S	R	S	S	S
1486	Dog	2019	respiratory tract	Escherichia coli	R	S	S	S	S	S	S
1487	Dog	2019	other	Escherichia coli	S	S	S	S	S	S	S
1488	Cat	2019	UTI	Escherichia coli	S	S	R	R	R	R	S
1489	Dog	2019	reproductive tract	Escherichia coli	R	S	S	S	S	S	S
1490	Dog	2019	other	Escherichia coli	S	S	S	S	S	S	S
1491	Dog	2019	skin/soft tissue	Escherichia coli	S	S	S	S	S	S	S
1492	Cat	2019	UTI	Escherichia coli	S	S	S	R	S	S	S
1493	Dog	2019	respiratory tract	Escherichia coli	S	S	S	S	S	S	S
1494	Dog	2019	other	Escherichia coli	R	S	S	R	S	S	R
1495	Dog	2019	skin/soft tissue	Escherichia coli	S	S	S	S	S	S	S
1496	Dog	2019	other	Escherichia coli	S	S	S	S	S	S	S
1497	Dog	2019	reproductive tract	Escherichia coli	S	S	S	S	S	S	S
1498	Cat	2019	skin/soft tissue	Escherichia coli	S	S	S	S	S	S	S
1499	Cat	2019	other	Escherichia coli	S	S	S	R	S	S	S
1500	Cat	2019	reproductive tract	Escherichia coli	S	S	S	S	S	S	S
1501	Dog	2019	UTI	Escherichia coli	S	-	S	S	S	S	S
1502	Dog	2019	skin/soft tissue	Escherichia coli	S	S	S	S	S	S	S
1503	Dog	2019	skin/soft tissue	Escherichia coli	S	S	S	S	S	S	S
1504	Dog	2019	reproductive tract	Escherichia coli	S	S	S	S	S	R	S
1505	Dog	2019	skin/soft tissue	Escherichia coli	S	S	S	S	S	S	S
1506	Dog	2019	reproductive tract	Escherichia coli	S	S	S	R	S	S	S
1507	Dog	2019	other	Escherichia coli	S	S	S	S	S	S	S
1508	Cat	2019	skin/soft tissue	Escherichia coli	R	S	S	R	I	R	R
1509	Dog	2019	skin/soft tissue	Escherichia coli	R	S	S	R	S	S	S
1510	Cat	2019	other	Escherichia coli	R	S	S	S	I	S	S
1511	Cat	2019	respiratory tract	Escherichia coli	S	S	R	R	S	R	S
1512	Cat	2019	other	Escherichia coli	S	S	S	S	S	S	S
1513	Cat	2019	respiratory tract	Escherichia coli	R	S	S	S	S	S	S
1514	Dog	2019	skin/soft tissue	Escherichia coli	R	S	S	S	S	S	S
1515	Cat	2019	UTI	Escherichia coli	R	S	S	S	S	S	S
1516	Cat	2019	wound	Escherichia coli	S	S	S	S	S	S	S
1517	Dog	2019	respiratory tract	Escherichia coli	S	S	S	S	S	S	S
1518	Dog	2019	other	Escherichia coli	R	S	S	S	I	S	S
1519	Cat	2019	UTI	Escherichia coli	R	S	S	S	S	S	S
1520	Dog	2019	UTI	Escherichia coli	S	S	S	S	S	S	S
1521	Dog	2019	other	Escherichia coli	S	S	S	S	S	S	S
1522	Dog	2019	UTI	Escherichia coli	S	S	S	S	S	S	S
1523	Dog	2019	reproductive tract	Escherichia coli	S	S	S	R	S	S	S
1524	Cat	2019	wound	Escherichia coli	S	S	S	S	S	S	S
1525	Cat	2019	respiratory tract	Escherichia coli	R	S	S	S	S	S	S
1526	Dog	2019	reproductive tract	Escherichia coli	R	S	S	S	S	S	S
1527	Cat	2019	UTI	Escherichia coli	R	S	S	S	S	S	S
1528	Dog	2019	skin/soft tissue	Escherichia coli	R	S	S	S	S	S	S
1529	Cat	2019	reproductive tract	Escherichia coli	R	S	S	S	S	S	S
1530	Dog	2019	other	Escherichia coli	R	S	S	S	S	S	S
1531	Dog	2019	skin/soft tissue	Escherichia coli	R	S	S	S	S	S	S
1532	Dog	2019	UTI	Escherichia coli	R	S	S	S	S	S	S
1533	Dog	2019	other	Escherichia coli	I	S	I	S	I	S	R
1534	Cat	2019	other	Escherichia coli	R	S	S	S	S	S	S
1535	Cat	2019	UTI	Escherichia coli	R	I	S	S	S	S	S
1536	Dog	2019	other	Escherichia coli	R	S	S	S	S	S	S
1537	Dog	2019	skin/soft tissue	Escherichia coli	S	S	S	S	S	S	S
1538	Dog	2019	skin/soft tissue	Escherichia coli	R	S	S	S	I	S	R
1539	Dog	2019	other	Escherichia coli	R	S	S	S	S	S	S
1540	Dog	2019	skin/soft tissue	Escherichia coli	R	S	S	S	S	S	S
1541	Dog	2019	other	Escherichia coli	R	S	S	S	S	S	S
1542	Cat	2019	skin/soft tissue	Escherichia coli	S	R	R	R	R	R	S
1543	Dog	2019	other	Escherichia coli	R	S	S	S	I	S	S
1544	Dog	2019	respiratory tract	Escherichia coli	R	S	S	S	S	S	I
1545	Dog	2019	reproductive tract	Escherichia coli	S	S	S	S	S	S	S
1546	Dog	2019	wound	Escherichia coli	I	S	S	R	S	S	I
1547	Dog	2019	reproductive tract	Escherichia coli	S	S	S	S	S	S	S
1548	Dog	2019	other	Escherichia coli	S	S	S	S	S	S	S
1549	Dog	2019	skin/soft tissue	Escherichia coli	S	S	S	S	S	S	S
1550	Dog	2019	reproductive tract	Escherichia coli	S	S	S	S	S	S	S
1551	Dog	2019	respiratory tract	Escherichia coli	S	S	S	S	S	S	S
1552	Dog	2019	wound	Escherichia coli	S	S	S	S	I	S	S
1553	Dog	2019	other	Escherichia coli	S	S	S	S	S	S	S
1554	Dog	2019	other	Escherichia coli	S	S	S	S	S	S	S
1555	Cat	2019	other	Escherichia coli	S	S	S	S	S	S	S
1556	Dog	2019	UTI	Escherichia coli	R	S	S	S	R	R	R
1557	Dog	2019	other	Escherichia coli	S	S	S	S	S	S	S
1558	Dog	2019	other	Escherichia coli	S	S	S	S	S	S	S
1559	Dog	2019	other	Escherichia coli	S	S	S	S	S	R	S
1559	Dog	2019	other	Escherichia coli	-	-	-	-	-	-	-
1560	Dog	2019	other	Escherichia coli	-	-	-	-	-	-	-
1561	Dog	2019	other	Escherichia coli	-	-	-	-	-	-	-
1562	Dog	2019	other	Escherichia coli	S	S	S	R	S	R	R
1563	Dog	2019	other	Escherichia coli	-	-	-	-	-	-	-
1564	Dog	2019	skin/soft tissue	Escherichia coli	S	S	R	R	R	R	S
1565	Dog	2019	other	Escherichia coli	S	S	S	S	S	S	S
1566	Dog	2019	other	Escherichia coli	S	S	S	S	S	S	S
1567	Dog	2019	skin/soft tissue	Escherichia coli	S	S	S	S	S	S	S
1568	Dog	2019	respiratory tract	Escherichia coli	S	S	S	S	S	S	S
1569	Dog	2019	other	Escherichia coli	R	S	I	R	I	R	S
1570	Cat	2019	skin/soft tissue	Escherichia coli	S	S	S	S	S	S	S
1571	Dog	2019	skin/soft tissue	Escherichia coli	S	S	S	S	S	S	S
1572	Dog	2019	respiratory tract	Escherichia coli	S	S	S	S	S	S	S
1573	Dog	2019	skin/soft tissue	Escherichia coli	S	S	S	S	S	S	S
1574	Cat	2019	UTI	Escherichia coli	S	S	S	S	S	S	S
1575	Dog	2019	other	Escherichia coli	R	S	S	S	R	S	R
1576	Dog	2019	other	Escherichia coli	R	S	R	R	R	R	S
1577	Dog	2019	wound	Escherichia coli	R	S	R	R	R	R	S
1578	Dog	2019	other	Escherichia coli	R	S	S	R	S	S	S
1579	Dog	2019	other	Escherichia coli	S	S	S	S	S	S	S
1580	Dog	2019	other	Escherichia coli	S	S	S	S	S	S	S
1581	Dog	2019	respiratory tract	Escherichia coli	S	S	S	S	S	S	S
1582	Dog	2019	UTI	Escherichia coli	S	S	S	S	S	S	S
1583	Dog	2019	other	Escherichia coli	S	S	S	S	S	R	S
1584	Dog	2019	UTI	Escherichia coli	R	S	S	S	S	S	I
1585	Cat	2019	wound	Escherichia coli	S	R	R	R	R	R	S
1586	Dog	2019	reproductive tract	Escherichia coli	S	S	S	S	S	S	S
1587	Dog	2019	other	Escherichia coli	S	S	S	R	S	R	S
1588	Dog	2019	other	Escherichia coli	S	S	S	S	S	S	S
1589	Cat	2019	UTI	Escherichia coli	S	S	S	S	S	S	S
1590	Dog	2019	UTI	Escherichia coli	S	S	S	S	S	S	S
1591	Dog	2019	reproductive tract	Escherichia coli	S	S	S	S	I	S	S
1592	Dog	2019	UTI	Escherichia coli	S	S	S	S	S	S	S
1593	Dog	2019	wound	Escherichia coli	R	S	R	R	S	R	S
1594	Dog	2019	skin/soft tissue	Escherichia coli	S	S	S	S	S	S	S
1595	Dog	2019	UTI	Escherichia coli	S	S	S	S	S	S	S
1596	Dog	2019	reproductive tract	Escherichia coli	S	S	S	S	S	S	S
1597	Dog	2019	wound	Escherichia coli	S	S	S	S	S	S	S
1598	Dog	2019	reproductive tract	Escherichia coli	R	R	R	R	S	R	S
1599	Dog	2019	skin/soft tissue	Escherichia coli	S	S	S	S	S	S	S
1600	Cat	2019	wound	Escherichia coli	R	S	R	R	R	R	R
1601	Dog	2019	other	Escherichia coli	S	S	S	S	S	S	S
1602	Dog	2019	other	Escherichia coli	S	S	S	S	S	S	S
1603	Dog	2019	wound	Escherichia coli	R	-	R	R	S	R	S
1604	Dog	2019	reproductive tract	Escherichia coli	S	S	S	S	S	S	S
1605	Dog	2019	other	Escherichia coli	S	S	S	S	S	S	S
1606	Dog	2019	skin/soft tissue	Escherichia coli	S	S	S	S	S	S	S
1607	Dog	2019	reproductive tract	Escherichia coli	S	S	S	S	S	S	S
1608	Dog	2019	respiratory tract	Escherichia coli	S	S	S	S	S	S	S
1609	Dog	2019	other	Escherichia coli	S	S	R	S	R	R	S
1610	Dog	2019	UTI	Escherichia coli	S	S	S	S	S	S	S
1611	Cat	2019	skin/soft tissue	Escherichia coli	S	S	S	S	S	S	S
1612	Dog	2019	reproductive tract	Escherichia coli	S	S	S	S	S	S	S
1613	Cat	2019	reproductive tract	Escherichia coli	S	S	S	S	S	S	S
1614	Cat	2019	UTI	Escherichia coli	S	S	S	S	S	S	S
1615	Dog	2019	skin/soft tissue	Escherichia coli	I	S	S	S	S	S	S
1616	Dog	2019	wound	Escherichia coli	S	S	S	S	S	R	S
1617	Dog	2019	wound	Escherichia coli	S	S	R	R	R	S	S
1618	Dog	2019	reproductive tract	Escherichia coli	S	S	S	S	S	S	S
1619	Cat	2019	other	Escherichia coli	S	S	S	S	S	S	I
1620	Cat	2019	other	Escherichia coli	S	S	S	S	S	S	I
1621	Dog	2019	skin/soft tissue	Escherichia coli	R	S	S	S	I	S	R
1622	Dog	2019	reproductive tract	Escherichia coli	S	S	S	S	S	S	S
1623	Dog	2019	reproductive tract	Escherichia coli	S	S	S	S	S	S	S
1624	Cat	2019	other	Escherichia coli	R	S	S	I	S	R	S
1625	Dog	2019	reproductive tract	Escherichia coli	S	S	S	S	S	S	S
1626	Dog	2019	respiratory tract	Escherichia coli	S	S	S	S	S	S	S
1627	Dog	2019	other	Escherichia coli	-	-	-	-	-	-	-
1628	Dog	2019	other	Escherichia coli	-	-	-	-	-	-	-
1629	Dog	2019	other	Escherichia coli	-	-	-	-	-	-	-
1629	Dog	2019	other	Escherichia coli	-	-	-	-	-	-	-
1630	Dog	2019	other	Escherichia coli	S	S	S	S	S	S	S
1631	Dog	2019	other	Escherichia coli	S	S	S	S	S	S	S
1632	Cat	2019	other	Escherichia coli	S	S	R	I	S	S	S
1633	Dog	2019	UTI	Escherichia coli	S	S	S	S	S	S	S
1634	Dog	2019	respiratory tract	Escherichia coli	S	S	S	S	S	S	S
1635	Dog	2019	skin/soft tissue	Escherichia coli	S	S	S	S	S	S	S
1636	Dog	2019	reproductive tract	Escherichia coli	S	S	S	S	S	S	S
1637	Dog	2019	respiratory tract	Escherichia coli	S	S	S	S	S	S	S
1638	Dog	2019	UTI	Escherichia coli	S	S	S	R	S	S	S
1639	Dog	2019	respiratory tract	Escherichia coli	R	S	S	S	S	S	S
1640	Dog	2019	respiratory tract	Escherichia coli	S	S	S	S	S	S	S
1641	Dog	2019	wound	Escherichia coli	S	S	S	S	S	S	S
1642	Dog	2019	wound	Escherichia coli	S	S	S	S	S	S	S
1643	Cat	2019	UTI	Escherichia coli	S	S	R	R	R	R	S
1644	Dog	2019	reproductive tract	Escherichia coli	S	S	S	S	R	S	S
1645	Dog	2019	skin/soft tissue	Escherichia coli	S	S	R	R	S	R	S
1646	Dog	2019	skin/soft tissue	Escherichia coli	R	S	S	S	S	S	R
1647	Cat	2019	other	Escherichia coli	S	S	S	S	S	S	S
1648	Dog	2019	skin/soft tissue	Escherichia coli	S	S	S	S	S	S	S
1649	Dog	2019	skin/soft tissue	Escherichia coli	S	S	S	S	S	S	S
1650	Cat	2019	skin/soft tissue	Escherichia coli	S	S	S	R	S	S	S
1651	Dog	2019	other	Escherichia coli	S	S	S	S	S	S	S
1652	Dog	2019	other	Escherichia coli	S	S	S	S	S	S	S
1653	Cat	2019	other	Escherichia coli	S	S	S	S	S	S	R
1654	Dog	2019	other	Escherichia coli	S	S	S	S	S	S	S
1655	Dog	2019	skin/soft tissue	Escherichia coli	S	S	S	S	S	S	S
1656	Cat	2019	other	Escherichia coli	R	S	S	S	S	S	S
1657	Dog	2019	other	Escherichia coli	-	R	S	S	S	R	-
1658	Cat	2019	respiratory tract	Escherichia coli	S	S	S	S	S	S	S
1659	Dog	2019	other	Escherichia coli	S	S	S	S	S	S	S
1660	Dog	2019	reproductive tract	Escherichia coli	S	S	S	S	S	S	S
1661	Dog	2019	UTI	Escherichia coli	I	S	S	S	S	S	S
1662	Cat	2019	skin/soft tissue	Escherichia coli	S	S	S	S	S	R	S
1663	Cat	2019	UTI	Escherichia coli	S	S	S	S	S	S	S
1664	Dog	2019	other	Escherichia coli	S	S	S	S	S	S	S
1665	Dog	2019	skin/soft tissue	Escherichia coli	S	S	I	R	S	R	R
1666	Dog	2019	skin/soft tissue	Escherichia coli	S	S	S	S	S	S	S
1667	Dog	2019	respiratory tract	Escherichia coli	S	S	S	S	S	S	S
1668	Dog	2019	skin/soft tissue	Escherichia coli	R	I	S	S	R	S	R
1669	Dog	2019	skin/soft tissue	Escherichia coli	S	S	S	S	S	S	S
1670	Dog	2019	other	Escherichia coli	S	S	S	S	S	S	S
1671	Cat	2019	wound	Escherichia coli	S	S	S	S	S	S	S
1672	Cat	2019	respiratory tract	Escherichia coli	S	S	S	S	S	S	S
1673	Cat	2019	skin/soft tissue	Escherichia coli	R	S	S	S	S	R	S
1674	Dog	2019	other	Escherichia coli	S	S	S	R	S	S	S
1675	Cat	2019	wound	Escherichia coli	S	S	S	R	S	S	S
1676	Dog	2019	other	Escherichia coli	S	S	S	S	S	S	S
1677	Dog	2019	skin/soft tissue	Escherichia coli	S	S	S	S	S	S	S
1678	Dog	2019	UTI	Escherichia coli	S	S	S	S	S	S	S
1679	Cat	2019	reproductive tract	Escherichia coli	S	S	S	S	S	S	S
1680	Dog	2019	reproductive tract	Escherichia coli	R	S	S	S	R	S	R
1681	Dog	2019	other	Escherichia coli	R	S	S	S	S	S	S
1682	Dog	2019	reproductive tract	Escherichia coli	S	S	S	S	S	S	S
1683	Dog	2019	wound	Escherichia coli	S	S	S	S	S	S	S
1684	Dog	2019	respiratory tract	Escherichia coli	S	S	S	S	S	S	S
1685	Dog	2019	other	Escherichia coli	S	S	S	S	S	S	S
1686	Dog	2019	UTI	Escherichia coli	S	S	S	S	S	S	S
1687	Cat	2019	skin/soft tissue	Escherichia coli	R	I	S	S	S	S	S
1688	Cat	2019	skin/soft tissue	Escherichia coli	S	S	S	S	S	S	S
1689	Dog	2019	reproductive tract	Escherichia coli	S	S	S	S	S	S	R
1690	Dog	2019	UTI	Escherichia coli	S	S	S	S	S	S	S
1691	Dog	2019	UTI	Escherichia coli	I	S	S	S	R	R	S
1692	Dog	2019	respiratory tract	Escherichia coli	S	S	S	S	S	R	S
1693	Dog	2019	other	Escherichia coli	R	S	S	S	S	S	S
1694	Dog	2019	respiratory tract	Escherichia coli	I	S	S	S	R	S	R
1695	Dog	2019	wound	Escherichia coli	R	S	R	R	R	S	S
1696	Dog	2019	skin/soft tissue	Escherichia coli	S	S	S	S	S	S	S
1697	Dog	2019	UTI	Escherichia coli	S	S	S	S	S	S	S
1698	Cat	2019	respiratory tract	Escherichia coli	S	S	S	S	S	S	S
1699	Dog	2019	respiratory tract	Escherichia coli	S	S	S	S	S	S	S
1700	Cat	2019	UTI	Escherichia coli	S	S	S	S	R	S	S
1701	Dog	2019	skin/soft tissue	Escherichia coli	S	S	S	S	S	S	S
1702	Dog	2019	reproductive tract	Escherichia coli	S	S	S	S	S	S	S
1703	Dog	2019	wound	Escherichia coli	S	S	S	S	S	S	S
1704	Dog	2019	other	Escherichia coli	R	S	S	R	S	S	R
1705	Dog	2019	other	Escherichia coli	S	S	S	R	S	S	S
1706	Cat	2019	reproductive tract	Escherichia coli	S	S	S	S	S	S	S
1707	Dog	2019	wound	Escherichia coli	S	S	S	S	S	S	S
1708	Dog	2019	other	Escherichia coli	S	S	S	S	S	S	S
1709	Dog	2019	UTI	Escherichia coli	S	S	S	S	S	S	S
1710	Cat	2019	skin/soft tissue	Escherichia coli	S	S	S	S	S	S	S
1711	Dog	2019	respiratory tract	Escherichia coli	I	S	S	S	S	S	R
1712	Dog	2019	other	Escherichia coli	S	S	S	S	R	S	S
1713	Dog	2019	skin/soft tissue	Escherichia coli	S	S	S	S	S	S	S
1714	Dog	2019	UTI	Escherichia coli	R	S	S	R	S	S	S
1715	Dog	2019	reproductive tract	Escherichia coli	-	-	-	-	-	-	-
1716	Dog	2019	skin/soft tissue	Escherichia coli	R	S	R	R	S	R	S
1717	Cat	2019	UTI	Escherichia coli	S	S	S	S	S	S	S
1718	Dog	2019	respiratory tract	Escherichia coli	S	S	S	S	S	S	S
1719	Dog	2019	respiratory tract	Escherichia coli	S	S	S	S	S	S	S
1720	Dog	2019	reproductive tract	Escherichia coli	S	S	S	S	S	S	S
1721	Dog	2019	other	Escherichia coli	S	S	S	S	S	S	S
1722	Cat	2019	other	Escherichia coli	S	S	S	S	S	S	S
1723	Dog	2019	reproductive tract	Escherichia coli	S	S	S	S	S	S	S
1724	Dog	2019	skin/soft tissue	Escherichia coli	S	-	S	R	R	R	S
1725	Dog	2019	skin/soft tissue	Escherichia coli	S	R	S	R	R	R	S
1726	Dog	2019	wound	Escherichia coli	S	S	S	S	S	S	S
1727	Dog	2019	other	Escherichia coli	S	S	S	S	S	S	S
1728	Dog	2019	UTI	Escherichia coli	S	S	S	S	S	S	S
1729	Dog	2019	wound	Escherichia coli	S	S	R	R	S	R	S
1730	Dog	2019	reproductive tract	Escherichia coli	S	S	S	S	S	S	S
1731	Dog	2019	skin/soft tissue	Escherichia coli	R	S	S	S	S	S	S
1732	Dog	2019	skin/soft tissue	Escherichia coli	S	S	S	I	S	R	S
1733	Dog	2019	wound	Escherichia coli	S	S	S	S	S	S	S
1734	Dog	2019	other	Escherichia coli	S	S	S	S	S	S	I
1735	Dog	2019	other	Escherichia coli	S	S	S	S	S	S	S
1736	Dog	2019	reproductive tract	Escherichia coli	S	S	S	S	S	S	S
1737	Dog	2019	reproductive tract	Escherichia coli	-	-	-	-	-	-	-
1738	Dog	2019	other	Escherichia coli	S	S	S	S	S	S	S
1739	Dog	2019	UTI	Escherichia coli	S	S	S	S	S	S	S
1740	Dog	2019	other	Escherichia coli	S	S	S	S	S	S	S
1741	Dog	2019	skin/soft tissue	Escherichia coli	S	S	S	S	S	R	S
1742	Cat	2019	other	Escherichia coli	R	S	S	S	S	S	S
1743	Dog	2019	skin/soft tissue	Escherichia coli	S	S	I	I	R	R	S
1744	Dog	2019	wound	Escherichia coli	S	S	S	S	S	R	S
1745	Dog	2019	other	Escherichia coli	S	S	S	S	I	S	S
1746	Dog	2019	reproductive tract	Escherichia coli	S	S	S	S	S	S	S
1747	Dog	2019	other	Escherichia coli	S	S	S	S	S	S	S
1748	Dog	2019	skin/soft tissue	Escherichia coli	S	S	S	S	S	S	S
1749	Cat	2019	UTI	Escherichia coli	S	S	S	S	S	S	S
1750	Dog	2019	other	Escherichia coli	I	S	S	S	S	S	R
1751	Cat	2019	other	Escherichia coli	S	S	S	S	S	S	S
1752	Dog	2019	respiratory tract	Escherichia coli	S	S	S	R	S	S	S
1753	Cat	2019	respiratory tract	Escherichia coli	S	S	S	S	S	S	S
1754	Cat	2019	UTI	Escherichia coli	S	S	S	S	S	S	S
1755	Dog	2019	other	Escherichia coli	S	S	S	S	S	S	S
1756	Dog	2019	reproductive tract	Escherichia coli	S	S	S	S	I	S	S
1757	Dog	2019	other	Escherichia coli	S	S	S	S	S	S	S
1758	Dog	2019	UTI	Escherichia coli	R	S	S	S	S	S	S
1759	Dog	2019	other	Escherichia coli	S	S	S	S	S	S	S
1760	Dog	2019	other	Escherichia coli	S	S	S	S	S	S	S
1761	Dog	2019	other	Escherichia coli	S	S	S	R	R	R	S
1762	Dog	2019	skin/soft tissue	Escherichia coli	S	S	S	S	S	S	S
1763	Dog	2019	respiratory tract	Escherichia coli	S	S	S	S	S	S	S
1764	Dog	2019	skin/soft tissue	Escherichia coli	S	S	S	S	S	S	R
1765	Dog	2019	UTI	Escherichia coli	-	-	-	-	-	-	-
1766	Dog	2019	reproductive tract	Escherichia coli	-	-	-	-	-	-	-
1767	Dog	2019	other	Escherichia coli	S	S	S	S	S	S	S
1768	Dog	2019	other	Escherichia coli	S	S	S	S	S	S	S
1768	Dog	2019	other	Escherichia coli	-	-	-	-	-	-	-
1769	Dog	2019	other	Escherichia coli	S	S	S	S	S	S	S
1770	Cat	2019	other	Escherichia coli	-	-	-	-	-	-	-
1771	Dog	2019	other	Escherichia coli	-	-	-	-	-	-	-
1772	Cat	2019	other	Escherichia coli	-	-	-	-	-	-	-
1773	Dog	2019	skin/soft tissue	Escherichia coli	S	S	R	R	R	R	R
1774	Cat	2019	UTI	Escherichia coli	S	S	S	S	S	R	S
1775	Cat	2019	wound	Escherichia coli	S	S	S	S	S	S	S
1776	Dog	2019	reproductive tract	Escherichia coli	S	S	S	S	S	S	S
1777	Cat	2019	skin/soft tissue	Escherichia coli	S	S	R	R	R	R	S
1778	Dog	2019	UTI	Escherichia coli	S	S	S	S	S	S	S
1779	Dog	2019	skin/soft tissue	Escherichia coli	S	S	S	S	S	S	I
1780	Dog	2019	reproductive tract	Escherichia coli	S	S	S	S	S	S	S
1781	Cat	2019	wound	Escherichia coli	S	S	S	S	S	S	S
1782	Dog	2019	skin/soft tissue	Escherichia coli	S	S	S	S	S	S	S
1783	Cat	2019	other	Escherichia coli	S	R	R	R	I	R	S
1784	Cat	2019	UTI	Escherichia coli	S	S	S	S	S	S	S
1785	Cat	2019	other	Escherichia coli	S	S	S	S	S	S	S
1786	Dog	2019	skin/soft tissue	Escherichia coli	S	R	R	R	R	S	S
1787	Dog	2019	other	Escherichia coli	S	S	S	S	S	S	S
1788	Dog	2019	other	Escherichia coli	S	S	S	S	S	S	S
1789	Dog	2019	skin/soft tissue	Escherichia coli	S	S	S	S	S	S	S
1790	Dog	2019	other	Escherichia coli	S	S	S	S	S	S	S
1791	Dog	2019	other	Escherichia coli	-	-	-	-	-	-	-
1792	Cat	2019	UTI	Escherichia coli	S	S	S	S	S	S	S
1793	Dog	2019	skin/soft tissue	Escherichia coli	S	S	S	S	S	S	S
1794	Dog	2019	other	Escherichia coli	S	S	S	S	I	S	S
1795	Cat	2019	UTI	Escherichia coli	S	S	S	S	S	S	S
1796	Dog	2019	reproductive tract	Escherichia coli	S	S	S	S	S	S	S
1797	Dog	2019	UTI	Escherichia coli	S	S	S	S	S	S	S
1798	Dog	2019	reproductive tract	Escherichia coli	-	-	-	-	-	-	-
1799	Dog	2019	skin/soft tissue	Escherichia coli	S	S	S	S	S	S	S
1800	Dog	2019	other	Escherichia coli	S	S	S	S	S	R	S
1801	Dog	2019	skin/soft tissue	Escherichia coli	S	S	S	S	S	S	S
1802	Dog	2019	UTI	Escherichia coli	S	S	S	S	S	S	S
1803	Dog	2019	skin/soft tissue	Escherichia coli	S	S	S	I	S	R	S
1804	Dog	2019	other	Escherichia coli	-	S	S	S	S	S	S
1805	Dog	2019	other	Escherichia coli	S	S	S	S	I	S	S
1806	Cat	2019	skin/soft tissue	Escherichia coli	S	S	S	S	S	S	S
1807	Cat	2019	respiratory tract	Escherichia coli	S	S	S	S	S	S	S
1808	Cat	2019	other	Escherichia coli	S	S	S	S	S	S	S
1809	Dog	2019	other	Escherichia coli	S	S	S	S	S	S	R
1810	Dog	2019	UTI	Escherichia coli	S	S	S	S	S	S	S
1811	Dog	2019	wound	Escherichia coli	S	S	S	S	S	S	S
1812	Dog	2019	reproductive tract	Escherichia coli	S	S	S	S	S	S	S
1813	Dog	2019	skin/soft tissue	Escherichia coli	S	S	S	S	S	S	S
1814	Dog	2019	skin/soft tissue	Escherichia coli	S	S	S	S	S	S	S
1815	Cat	2019	other	Escherichia coli	S	S	S	S	S	S	R
1816	Dog	2019	other	Escherichia coli	S	S	S	S	S	S	S
1817	Dog	2019	other	Escherichia coli	S	S	S	R	S	S	S
1818	Dog	2019	skin/soft tissue	Escherichia coli	S	S	S	S	S	S	S
1819	Dog	2019	respiratory tract	Escherichia coli	S	S	S	S	S	S	S
1820	Dog	2019	wound	Escherichia coli	S	S	S	S	S	S	S
1821	Dog	2019	wound	Escherichia coli	S	S	S	S	S	S	S
1822	Dog	2019	reproductive tract	Escherichia coli	S	S	S	S	S	S	S
1823	Dog	2019	skin/soft tissue	Escherichia coli	S	S	S	S	S	S	S
1824	Dog	2019	other	Escherichia coli	S	S	S	S	S	S	S
1825	Dog	2019	other	Escherichia coli	S	S	S	I	S	S	S
1826	Dog	2019	reproductive tract	Escherichia coli	S	S	S	S	S	S	S
1827	Dog	2019	other	Escherichia coli	S	S	S	S	S	R	S
1828	Cat	2019	UTI	Escherichia coli	S	S	S	S	S	S	S
1829	Dog	2019	UTI	Escherichia coli	S	S	S	S	S	S	S
1830	Dog	2019	UTI	Escherichia coli	S	S	R	S	S	R	S
1831	Dog	2019	other	Escherichia coli	S	S	S	I	S	R	S
1832	Cat	2019	skin/soft tissue	Escherichia coli	S	S	S	S	S	S	S
1833	Dog	2019	respiratory tract	Escherichia coli	S	S	S	S	S	S	S
1834	Dog	2019	wound	Escherichia coli	S	S	S	S	S	S	S
1835	Cat	2019	UTI	Escherichia coli	S	S	S	S	S	S	S
1836	Dog	2019	other	Escherichia coli	S	S	S	S	S	S	S
1837	Dog	2019	respiratory tract	Escherichia coli	S	S	S	S	S	S	S
1838	Dog	2019	reproductive tract	Escherichia coli	S	S	S	S	S	S	S
1839	Dog	2019	skin/soft tissue	Escherichia coli	-	-	-	-	-	-	-
1840	Dog	2019	UTI	Escherichia coli	S	S	S	S	S	S	S
1841	Cat	2019	UTI	Escherichia coli	S	S	S	S	S	S	S
1842	Dog	2019	skin/soft tissue	Escherichia coli	S	S	S	S	S	S	S
1843	Dog	2019	other	Escherichia coli	S	S	S	S	S	S	S
1844	Dog	2019	other	Escherichia coli	S	S	S	S	S	S	S
1845	Dog	2019	respiratory tract	Escherichia coli	S	S	S	S	S	S	R
1846	Dog	2019	UTI	Escherichia coli	S	S	S	S	S	S	S
1847	Dog	2019	skin/soft tissue	Escherichia coli	S	S	S	S	S	S	S
1848	Dog	2019	reproductive tract	Escherichia coli	S	-	S	S	S	S	S
1849	Cat	2019	other	Escherichia coli	S	S	S	S	S	S	S
1850	Cat	2019	skin/soft tissue	Escherichia coli	S	S	S	S	S	S	S
1851	Dog	2019	reproductive tract	Escherichia coli	S	S	S	S	S	S	S
1852	Cat	2019	respiratory tract	Escherichia coli	S	S	S	S	S	S	S
1853	Dog	2019	skin/soft tissue	Escherichia coli	S	S	S	S	S	S	I
1854	Cat	2019	UTI	Escherichia coli	S	S	S	S	S	S	S
1855	Dog	2019	other	Escherichia coli	S	S	S	S	S	S	S
1856	Dog	2019	skin/soft tissue	Escherichia coli	S	S	S	S	I	S	S
1857	Dog	2019	UTI	Escherichia coli	S	S	S	S	S	S	S
1858	Dog	2019	other	Escherichia coli	S	S	S	S	S	S	S
1859	Dog	2019	wound	Escherichia coli	S	S	S	S	S	S	S
1860	Dog	2019	other	Escherichia coli	S	S	S	S	S	S	S
1861	Dog	2019	other	Escherichia coli	S	S	S	S	S	S	S
1862	Dog	2019	wound	Escherichia coli	S	S	S	S	S	S	S
1863	Dog	2019	skin/soft tissue	Escherichia coli	S	S	S	S	S	S	S
1864	Dog	2019	wound	Escherichia coli	S	S	S	R	S	R	S
1865	Dog	2019	skin/soft tissue	Escherichia coli	I	S	S	I	S	R	S
1866	Dog	2019	other	Escherichia coli	S	S	S	S	S	S	S
1867	Dog	2019	other	Escherichia coli	S	S	S	S	S	S	S
1868	Dog	2019	skin/soft tissue	Escherichia coli	S	S	S	R	S	S	S
1869	Dog	2019	reproductive tract	Escherichia coli	S	S	S	S	S	S	S
1870	Cat	2019	other	Escherichia coli	S	S	S	S	S	S	S
1871	Dog	2019	respiratory tract	Escherichia coli	S	S	S	S	S	S	S
1872	Dog	2019	respiratory tract	Escherichia coli	S	S	S	I	S	R	S
1873	Dog	2019	UTI	Escherichia coli	S	S	S	S	S	S	S
1874	Dog	2019	reproductive tract	Escherichia coli	S	S	S	S	I	S	S
1875	Dog	2019	skin/soft tissue	Escherichia coli	S	S	S	S	S	S	S
1876	Dog	2019	UTI	Escherichia coli	S	S	S	S	S	S	S
1877	Dog	2019	other	Escherichia coli	S	S	S	I	S	S	S
1878	Dog	2019	other	Escherichia coli	S	S	S	S	R	S	S
1879	Dog	2019	reproductive tract	Escherichia coli	S	S	S	S	S	S	S
1880	Cat	2019	other	Escherichia coli	S	S	S	S	S	S	S
1881	Dog	2019	other	Escherichia coli	S	S	S	S	S	S	S
1882	Cat	2019	other	Escherichia coli	-	-	-	-	-	-	-
1883	Dog	2019	other	Escherichia coli	S	S	S	S	S	S	S
1884	Dog	2019	other	Escherichia coli	S	S	S	S	S	S	S
1885	Dog	2019	other	Escherichia coli	S	S	S	S	S	S	S
1886	Dog	2019	other	Escherichia coli	R	S	S	S	S	S	R
1887	Dog	2019	other	Escherichia coli	S	R	S	R	S	S	S
1888	Dog	2019	other	Escherichia coli	-	-	-	-	-	-	-
1889	Cat	2019	other	Escherichia coli	S	S	S	S	S	S	S
1890	Cat	2019	other	Escherichia coli	S	S	S	S	S	S	S
1891	Dog	2019	other	Escherichia coli	-	-	-	-	-	-	-
1892	Dog	2019	other	Escherichia coli	S	S	S	S	S	S	S
1893	Dog	2019	other	Escherichia coli	-	-	-	-	-	-	-
1893	Dog	2019	other	Escherichia coli	-	-	-	-	-	-	-
1894	Dog	2019	wound	Escherichia coli	S	S	S	S	S	S	S
1895	Cat	2019	other	Escherichia coli	S	S	S	S	S	S	S
1896	Dog	2019	skin/soft tissue	Escherichia coli	S	S	S	S	S	R	S
1897	Dog	2019	other	Escherichia coli	S	S	S	S	S	S	S
1898	Dog	2019	respiratory tract	Escherichia coli	S	S	S	S	S	S	S
1899	Dog	2019	UTI	Escherichia coli	I	S	S	S	S	S	S
1900	Cat	2019	skin/soft tissue	Escherichia coli	S	S	S	S	S	S	S
1901	Dog	2019	UTI	Escherichia coli	S	S	S	S	S	S	S
1902	Dog	2019	wound	Escherichia coli	R	S	R	S	S	S	S
1903	Dog	2019	reproductive tract	Escherichia coli	S	S	S	S	S	S	S
1904	Dog	2019	skin/soft tissue	Escherichia coli	S	S	S	S	S	S	S
1905	Dog	2019	skin/soft tissue	Escherichia coli	S	S	S	R	S	S	R
1906	Dog	2019	other	Escherichia coli	S	S	S	S	S	S	S
1907	Cat	2019	UTI	Escherichia coli	S	S	S	S	S	S	S
1908	Dog	2019	UTI	Escherichia coli	S	S	S	S	S	S	S
1909	Dog	2019	UTI	Escherichia coli	S	S	S	S	S	S	S
1910	Dog	2019	reproductive tract	Escherichia coli	S	S	S	S	S	S	S
1911	Dog	2019	skin/soft tissue	Escherichia coli	S	S	S	S	S	S	S
1912	Dog	2019	respiratory tract	Escherichia coli	S	S	S	S	S	S	S
1913	Dog	2019	other	Escherichia coli	S	S	S	S	S	S	S
1914	Cat	2019	other	Escherichia coli	S	S	S	S	S	S	S
1915	Dog	2019	other	Escherichia coli	S	S	S	S	S	S	S
1916	Cat	2019	wound	Escherichia coli	S	S	S	S	S	S	S
1917	Dog	2019	wound	Escherichia coli	S	S	S	S	S	S	S
1918	Dog	2019	reproductive tract	Escherichia coli	S	S	S	S	S	S	S
1919	Dog	2019	skin/soft tissue	Escherichia coli	S	S	S	R	R	S	S
1920	Dog	2019	reproductive tract	Escherichia coli	S	S	S	S	S	S	S
1921	Dog	2019	other	Escherichia coli	S	S	S	S	S	S	S
1922	Cat	2019	wound	Escherichia coli	S	S	S	S	S	S	S
1923	Dog	2019	other	Escherichia coli	S	S	S	S	S	S	S
1924	Cat	2019	reproductive tract	Escherichia coli	S	S	S	S	S	S	S
1925	Dog	2019	UTI	Escherichia coli	S	S	S	S	S	S	S
1926	Dog	2019	skin/soft tissue	Escherichia coli	S	S	S	R	S	R	S
1927	Cat	2019	other	Escherichia coli	S	S	S	S	S	S	S
1928	Dog	2019	skin/soft tissue	Escherichia coli	R	S	R	R	S	R	R
1929	Dog	2019	wound	Escherichia coli	S	S	S	S	S	S	S
1930	Dog	2019	skin/soft tissue	Escherichia coli	S	S	S	R	S	S	R
1931	Dog	2019	reproductive tract	Escherichia coli	S	S	S	S	S	S	S
1932	Dog	2019	respiratory tract	Escherichia coli	S	S	S	S	S	S	I
1933	Dog	2019	respiratory tract	Escherichia coli	S	S	S	S	S	S	S
1934	Dog	2019	other	Escherichia coli	S	S	S	S	S	S	S
1935	Dog	2019	reproductive tract	Escherichia coli	S	S	R	R	R	R	S
1936	Dog	2019	skin/soft tissue	Escherichia coli	S	S	S	S	S	S	S
1937	Dog	2019	wound	Escherichia coli	S	S	S	S	S	S	S
1938	Dog	2019	other	Escherichia coli	S	S	S	S	S	S	S
1939	Dog	2019	reproductive tract	Escherichia coli	S	S	S	I	I	S	S
1940	Dog	2019	other	Escherichia coli	S	S	S	S	S	S	S
1941	Dog	2019	wound	Escherichia coli	S	S	S	S	S	S	S
1942	Dog	2019	skin/soft tissue	Escherichia coli	R	S	S	S	R	S	R
1943	Dog	2019	reproductive tract	Escherichia coli	S	S	S	S	S	S	S
1944	Dog	2019	wound	Escherichia coli	R	S	S	R	R	R	S
1945	Cat	2019	reproductive tract	Escherichia coli	S	S	S	S	S	S	S
1946	Dog	2019	reproductive tract	Escherichia coli	S	S	S	S	S	S	S
1947	Dog	2019	other	Escherichia coli	S	S	S	S	S	S	S
1948	Dog	2019	other	Escherichia coli	S	S	S	S	S	S	S
1949	Cat	2019	respiratory tract	Escherichia coli	S	S	S	S	S	S	S
1950	Cat	2019	respiratory tract	Escherichia coli	R	S	R	R	R	R	S
1951	Dog	2019	skin/soft tissue	Escherichia coli	S	S	R	S	S	S	S
1952	Dog	2019	other	Escherichia coli	S	S	R	R	S	R	S
1953	Dog	2019	respiratory tract	Escherichia coli	S	S	S	S	S	S	S
1954	Dog	2019	wound	Escherichia coli	S	S	I	S	S	S	S
1955	Dog	2019	UTI	Escherichia coli	S	S	S	S	S	S	S
1956	Dog	2019	wound	Escherichia coli	S	S	S	S	S	S	R
1957	Dog	2019	skin/soft tissue	Escherichia coli	S	S	S	S	S	S	S
1958	Dog	2019	respiratory tract	Escherichia coli	S	S	S	S	S	S	S
1959	Dog	2019	other	Escherichia coli	I	S	S	S	S	S	S
1960	Dog	2019	skin/soft tissue	Escherichia coli	S	S	S	S	S	S	S
1961	Dog	2019	wound	Escherichia coli	S	S	S	S	S	S	S
1962	Dog	2019	UTI	Escherichia coli	S	S	S	S	S	S	S
1963	Dog	2019	other	Escherichia coli	S	S	S	S	S	S	S
1964	Dog	2019	other	Escherichia coli	S	S	S	S	S	S	S
1965	Dog	2019	other	Escherichia coli	S	S	S	S	S	S	S
1966	Dog	2019	wound	Escherichia coli	S	S	S	S	S	S	S
1967	Dog	2019	other	Escherichia coli	S	S	S	S	S	S	S
1968	Dog	2019	other	Escherichia coli	-	-	-	-	-	-	-
1969	Dog	2019	reproductive tract	Escherichia coli	S	-	S	S	S	S	S
1970	Dog	2019	UTI	Escherichia coli	S	S	S	S	S	S	S
1971	Dog	2019	reproductive tract	Escherichia coli	S	S	S	S	S	S	S
1972	Dog	2019	respiratory tract	Escherichia coli	S	S	S	S	S	S	S
[truncated: 24,430 more rows]
